# Supplementary material for: Ecological success of extreme halophiles subjected to recurrent osmotic disturbances is primarily driven by congeneric species replacement
Source: ISME J. 2024 Oct 23;18(1):wrae215. doi: 10.1093/ismejo/wrae215 (PMC11544370; doi:10.1093/ismejo/wrae215)
Supplement: Suppl_Tables_wrae215 [file suppl_tables_wrae215.xlsx]

## Sheet: Table S1
Supplementary Table S1: Sample metadata, cell counts and metagenome statistics.
Mesocosm	Sample stats			Physicochemical parameters													Expected cell counts	Observed cell counts				Alpha-diversity				Metagenomic stats
				Percentage	ºC	g/L											DAPI (cells/ml)	DAPI (cells/ml)		FISH
	ID (Mesocosm_Day_Salinity)	Date (DD/MM/YYYY)	Time (days)	Salinity	Temperature	Fluoride	Chloride	Bromide	Nitrate	Sulfate	Lithium	Sodium	Ammonium	Potassium	Magnesium	Calcium	Average	Average	St. Dev	Archaea	Bacteria	Nonpareil diversity	Archaeal 16S rRNA (H’)	Bacterial 16S rRNA (H’)	Viral (H’)	Sequencing Method	Project Accession	Metagenome Accession
Time-zero	T0	2020-06-10	0	25.5	26.407	0.006142	141.971	0.510933	0.05809	20.9185	0.000851	79.1551	0.006216	3.29737	10.2753	0.271506	1.55857e+08	1.55857e+08	5.25108e+06	71.4206	28.5794	18.08	4.13446	3.3197	6.89519	Illumina HiSeq	PRJEB75750	ERS20109836
D13 [Saturation to 13% salts]	D13_12_36	2020-06-22	12	36	27.431	0.01086	205.734	0.75324	0.0972	31.1721	0.00222	107.514	0.0114	4.68714	13.9402	0.74364	2.51054e+08	2.51054e+08	1.94794e+07	66.9472	33.0528	17.68	4.01976	3.15263	6.45695	Illumina HiSeq	PRJEB75750	ERS20109837
	D13_13_13	2020-06-23	13	13.8	29.69	0.00296	74.7845	0.260688	0.02608	8.67859	4.8e-05	41.2204	0.002304	1.68307	5.20462	0.242832	7.46518e+07	4.58912e+07	2.3127e+06	37.0729	62.9271	17.89	3.82441	3.73273	6.56694	Illumina HiSeq	PRJEB75750	ERS20109838
	D13_16_14	2020-06-26	16	14.6	30.343	0.003423	80.2118	0.27678	0.03381	9.66447	0.000588	44.3781	0.001785	1.81316	5.6238	0.259644	8.08728e+07	6.1316e+07	2.33097e+06	66.0801	33.9199	17.73	3.91993	4.1198	6.42124	Illumina HiSeq	PRJEB75750	ERS20109839
	D13_20_15	2020-06-30	20	15	32.124	0.003806	87.9174	0.30514	0.0352	10.6643	0.000418	46.574	0.007084	1.89631	5.8617	0.280258	8.70938e+07	1.12324e+08	7.99286e+06	74.7617	25.2383	17.69	4.08375	4.01127	6.16191	Illumina HiSeq	PRJEB75750	ERS20109840
	D13_33_20	2020-07-13	33	20.2	30.444	0.004392	110.975	0.389064	0.03864	18.6964	0.002112	63.5132	0.002352	2.51153	7.75658	0.348216	1.30641e+08	1.33891e+08	6.94566e+06	77.9096	22.0904	17.18	3.62799	4.25349	6.19157	Illumina HiSeq	PRJEB75750	ERS20109841
	D13_44_25	2020-07-24	44	25.4	33.079	0.0048675	118.26	0.418083	0.0429	42.5713	0.000825	78.4898	0.0108625	2.72481	8.53792	0.374468	1.74188e+08	1.64849e+08	5.39413e+06	81.8702	18.1298	17.2	3.7161	3.54691	6.42036	Illumina HiSeq	PRJEB75750	ERS20109842
	D13_55_36	2020-08-04	55	36	28.023	0.008305	196.804	0.662365	0.0858	32.8086	0.000495	110.386	0.00759	4.11845	13.0568	0.529375	2.51054e+08	2.06292e+08	8.44479e+06	83.3024	16.6976	17.36	3.80942	3.4665	6.45623	Illumina HiSeq	PRJEB75750	ERS20109843
	D13_56_13	2020-08-05	56	13.4	29.14	0.00273	76.2408	0.26943	0.02415	8.18094	0.001185	41.9442	0.00258	1.71974	5.34952	0.228315	6.39189e+07	4.71637e+07	4.52602e+06	62.8112	37.1888	17.51	3.82908	3.71139	6.6108	Illumina HiSeq	PRJEB75750	ERS20109844
	D13_58_14	2020-08-07	58	13.9	32.458	0.0013532	82.1476	0.0006169	0.030049	10.0175	0.0015721	41.8066	0.0034228	1.64589	5.04814	0.302898	6.92455e+07	7.36742e+07	9.57864e+06	73.3703	26.6297	17.39	3.78345	3.76296	6.61631	Illumina HiSeq	PRJEB75750	ERS20109845
	D13_62_15	2020-08-11	62	15	32.562	0.003634	86.2385	0.295964	0.03496	9.86737	2.3e-05	46.7635	0.002668	1.90228	5.92216	0.245916	7.45721e+07	9.26566e+07	5.47052e+06	77.789	22.211	17.32	3.64413	3.94397	6.51125	Illumina HiSeq	PRJEB75750	ERS20109846
	D13_79_20	2020-08-28	79	20.2	31.026	0.00416	108.033	0.378222	0.039	23.7554	0.00091	63.7836	0.003848	2.40404	7.51135	0.276926	1.11858e+08	1.39703e+08	6.92966e+06	80.2393	19.7607	16.99	3.45097	4.01617	6.71814	Illumina HiSeq	PRJEB75750	ERS20109847
	D13_104_25	2020-09-22	104	25	27.481	0.004736	117.901	0.41088	0.048	42.348	0.001248	78.5028	0.004288	2.68371	8.36563	0.284832	1.49144e+08	1.54694e+08	4.22395e+06	79.4296	20.5704	17.18	3.61112	3.72076	6.85101	Illumina HiSeq	PRJEB75750	ERS20109848
	D13_112_30	2020-09-30	112	31.2	26.158	0.005408	157.007	0.535712	0.05088	45.7591	0.000832	92.9156	0.005568	3.15523	9.89542	0.317312	1.8643e+08	1.64771e+08	7.37121e+06	80.3517	19.6483	17.25	3.60381	3.60167	6.86945	Illumina HiSeq	PRJEB75750	ERS20109849
	D13_146_36	2020-11-03	146	36	20.222	0.00858	195.91	0.831875	0.08525	36.7172	0.002255	107.767	0.011605	5.35392	16.8358	0.4686	2.51054e+08	2.00948e+08	8.32693e+06	83.3642	16.6358	17.44	3.73404	3.35277	6.87079	Illumina HiSeq	PRJEB75750	ERS20109850
	D13_147_13	2020-11-04	147	13	18.366	0.0029475	85.0102	0.306765	0.00936	6.82963	0.0011925	45.604	0	2.06084	6.33987	0.21789	6.75313e+07	3.32414e+07	3.81651e+06	53.1857	46.8143	17.6	3.71181	2.93228	6.74918	Illumina HiSeq	PRJEB75750	ERS20109851
	D13_191_15	2020-12-18	191	15	15.963	0.00256	88.597	0.29324	0.00338	9.50616	0.00112	48.5134	0	1.95672	6.06084	0.20982	7.98097e+07	4.45533e+07	3.58091e+06	74.4827	25.5173	18.21	3.84645	4.09944	6.67567	Illumina HiSeq	PRJEB75750	ERS20109852
	D13_208_20	2021-01-04	208	20	9.632	0.003045	122.753	0.40026	0.002415	14.1036	0.0014	68.0848	0	2.69241	8.40081	0.29603	1.19715e+08	4.94454e+07	3.15365e+06	71.6464	28.3536	18.21	3.81106	4.13748	6.66404	Illumina HiSeq	PRJEB75750	ERS20109853
	D13_275_25	2021-03-12	275	25	21.724	0.004182	147.761	0.493782	0.001156	15.892	0.002584	80.8304	0	3.2655	10.1653	0.327182	1.59619e+08	1.0957e+08	1.27881e+07	64.5994	35.4006	18.66	4.07759	3.76738	6.46495	Illumina HiSeq	PRJEB75750	ERS20109854
	D13_330_36	2021-05-06	330	36	26.158	0.006	194.525	0.74416	0.00272	23.2297	0.00528	103.181	0	5.02592	16.0432	0.47728	2.51054e+08	1.59839e+08	7.47508e+06	57.0199	42.9801	18.55	4.09982	3.91454	6.85926	Illumina HiSeq	PRJEB75750	ERS20109855
	D13_331_13	2021-05-07	331	13	26.28	0.002232	77.5484	0.262998	0.00144	6.55193	0.000918	41.188	0.001134	1.73903	5.45701	0.160722	6.14511e+07	3.13733e+07	2.44233e+06	36.8683	63.1317	18.92	4.14651	3.98418	7.01701	Illumina HiSeq	PRJEB75750	ERS20109856
	D13_347_15	2021-05-23	347	15.6	22.011	0.001962	86.4173	0.29016	0.000594	10.0231	0.000684	47.7108	0	1.89295	5.92913	0.156348	7.2624e+07	4.9538e+07	4.62972e+06	52.0824	47.9176	18.53	4.04755	3.8797	6.54823	Illumina HiSeq	PRJEB75750	ERS20109857
	D13_357_20	2021-06-02	357	21	29.79	0.002945	118.144	0.389019	0.00062	10.2643	0.001736	63.8792	0	2.61314	8.10281	0.225401	1.08936e+08	9.63872e+07	8.58002e+06	64.0933	35.9067	18.47	4.02504	3.94233	6.57655	Illumina HiSeq	PRJEB75750	ERS20109858
	D13_372_25	2021-06-17	372	25	32.872	0.00357	161.499	0.541416	0.001292	8.00714	0.00221	84.3866	0	3.56585	11.0809	0.270708	1.45248e+08	1.0164e+08	4.05047e+06	79.9295	20.0705	18.36	4.02277	3.78788	6.67668	Illumina HiSeq	PRJEB75750	ERS20109859
	D13_375_30	2021-06-20	375	30	32.613	0.003424	167.701	0.579104	0.000736	24.8126	0.001984	94.2975	0.00192	3.81501	11.7276	0.257344	1.8156e+08	1.53552e+08	8.84602e+06	74.3705	25.6295	18.32	4.00725	3.81292	6.70299	Illumina HiSeq	PRJEB75750	ERS20109860
	D13_380_36	2021-06-25	380	36	28.667	0.00612	216.022	0.7531	0.001615	25.8164	0.003145	118.167	0	5.0564	15.8867	0.427635	2.51054e+08	1.64287e+08	8.33306e+06	74.7708	25.2292	18.48	4.03149	3.86267	6.75671	Illumina HiSeq	PRJEB75750	ERS20109861
	D13_381_13	2021-06-26	381	13	29.916	0.00168	77.2713	0.25374	0.00272	6.8124	0.00094	41.6475	0.00126	1.78852	5.28962	0.13168	6.62553e+07	4.5144e+07	2.13824e+06	48.5373	51.4627	18.19	3.98653	3.6473	6.70937	Illumina HiSeq	PRJEB75750	ERS20109862
	D13_401_20	2021-07-16	401	20.8	31.74	0.003108	121.612	0.40292	0.006076	8.10673	0.001848	64.2642	0.002996	2.69797	8.2623	0.200928	1.43553e+08	1.01854e+08	1.32555e+07	76.0225	23.9775	17.93	3.54659	3.8706	6.85915	Illumina HiSeq	PRJEB75750	ERS20109863
	D13_408_25	2021-07-23	408	25	35.448	0.00324	146.716	0.48168	0.002448	16.6878	0.001764	80.723	0.002556	3.18398	9.89536	0.240084	1.91404e+08	1.71355e+08	1.72017e+07	80.0086	19.9914	17.79	3.53454	3.90978	6.64624	Illumina HiSeq	PRJEB75750	ERS20109864
	D13_416_30	2021-07-31	416	30	38.532	0.002652	179.939	0.665992	0.006562	22.1895	0.00255	96.9476	0.002754	4.31283	13.3943	0.25976	2.39255e+08	1.90954e+08	7.64593e+06	83.7359	16.2641	18.08	3.57061	3.778	6.66549	Illumina HiSeq	PRJEB75750	ERS20109865
	D13_432_36	2021-08-16	432	36	33.313	0.0035	200.886	0.7442	0.002	28.2792	0.0031	109.99	0.0079	4.9484	15.5603	0.3888	2.51054e+08	2.03399e+08	8.0288e+06	79.1301	20.8699	18.48	3.96514	3.61221	7.04552	Illumina HiSeq	PRJEB75750	ERS20109866
	D13_433_13	2021-08-17	433	13	29.14	0.001197	80.1374	0.268464	0.002478	6.86566	0.001029	42.9148	0.002814	1.79323	5.52577	0.12516	5.80789e+07	4.16674e+07	3.08648e+06	48.6272	51.3728	18.02	3.90769	3.28875	6.92341	Illumina HiSeq	PRJEB75750	ERS20109867
	D13_435_15	2021-08-19	435	15	32.678	0.001188	85.9124	0.283844	0.000836	9.35704	0.001034	47.2492	0.001276	1.93118	5.90421	0.124564	6.86387e+07	8.80362e+07	7.89773e+06	34.2762	65.7238	17.84	3.80595	3.45709	7.13539	Illumina HiSeq	PRJEB75750	ERS20109868
	D13_460_20	2021-09-13	460	20.4	30.868	0.00141	131.619	0.43761	0.00189	6.73662	0.00153	69.0153	0.00177	2.92494	8.98269	0.18471	1.02958e+08	1.51997e+08	7.09246e+06	40.8173	59.1827	17.57	3.57353	3.37705	6.85507	Illumina HiSeq	PRJEB75750	ERS20109869
	D13_561_25	2021-12-23	561	25	12.329	0.00108	151.744	0.498204	0.001008	8.20296	0.001764	80.2833	0	3.31052	10.2288	0.19494	1.37277e+08	1.72843e+08	1.12702e+07	42.735	57.265	17.61	3.62871	3.50794	6.89842	Illumina HiSeq	PRJEB75750	ERS20109870
	D13_590_30	2022-01-21	590	30.4	13.433	0.001225	181.323	0.643615	0	20.4063	0.00217	98.9391	0	4.21033	12.9787	0.244475	1.71597e+08	1.76697e+08	1.86268e+07	45.8066	54.1934	17.86	3.72043	3.5502	6.86971	Illumina HiSeq	PRJEB75750	ERS20109871
	D13_631_36	2022-03-03	631	36	18.533	0.002625	212.86	0.75978	0.006195	20.5523	0.003675	114.3	0.00672	5.16348	16.1541	0.4053	2.51054e+08	1.95424e+08	1.11432e+07	51.8502	45.6498	17.84	3.76746	3.54532	6.92101	Illumina HiSeq	PRJEB75750	ERS20109872
	D13_632_13	2022-03-04	632	13	15.652	0.00062	75.7522	0.24694	0.00156	8.61626	0.00094	40.9379	0.00144	1.62704	4.99444	0.09844	6.53991e+07	1.87311e+07	2.35695e+06	32.4651	67.5349	17.61	3.75454	3.39412	6.73793	Illumina HiSeq	PRJEB75750	ERS20109873
	D13_640_15	2022-03-12	640	15	14.481	0.000897	88.0793	0.282693	0.000851	9.63051	0.000759	48.9478	0	1.88267	5.83439	0.11661	7.72898e+07	5.11552e+07	3.35515e+06	37.5808	62.4192	17.34	3.51063	3.57881	6.02175	Illumina HiSeq	PRJEB75750	ERS20109874
	D13_694_20	2022-05-05	694	20	21.867	0.000992	118.285	0.40734	0	8.78304	0.001643	62.8045	0	2.70565	8.37967	0.167648	1.15935e+08	6.21705e+07	4.54966e+06	49.3862	50.6138	17.37	3.49103	3.72219	5.97418	Illumina HiSeq	PRJEB75750	ERS20109875
	D13_705_25	2022-05-16	705	25	33.183	0.000728	145.283	0.46396	0.001036	16.5826	0.001652	81.0748	0.001988	3.03005	9.36664	0.169736	1.5458e+08	9.83383e+07	1.17962e+07	46.7174	53.2826	17.76	3.74005	3.55528	6.86389	Illumina HiSeq	PRJEB75750	ERS20109876
	D13_714_36	2022-05-25	714	36	23.328	0.001725	211.893	0.7386	0.0027	21.2356	0.002625	114.365	0	5.00265	15.4275	0.318525	2.51054e+08	1.87761e+08	9.37641e+06	61.2886	38.7114	17.94	3.7628	3.4966	6.929	Illumina HiSeq	PRJEB75750	ERS20109877
	D13_715_13	2022-05-26	715	13	22.321	0.00038	78.7714	0.256861	0.001653	6.69718	0.001159	42.7726	0	1.7465	5.2382	0.111644	6.09166e+07	4.9075e+07	2.39077e+06	34.0034	65.9966	17.47	3.80033	3.18771	6.58652	Illumina HiSeq	PRJEB75750	ERS20109878
	D13_720_15	2022-05-31	720	15	31.433	0.000575	90.2929	0.285752	0.000759	6.95037	0.001035	48.5005	0	1.87839	5.80849	0.113965	7.19924e+07	8.36656e+07	1.64306e+07	50.191	49.809	17.43	3.73021	3.23643	6.45782	Illumina HiSeq	PRJEB75750	ERS20109879
	D13_733_20	2022-06-13	733	20.4	35.102	0.000806	119.569	0.391612	0.001092	8.0126	0.001846	63.8983	0	2.60881	7.94591	0.174044	1.07989e+08	8.50191e+07	1.90783e+07	74.3873	25.6127	17.54	3.56957	3.36269	6.73697	Illumina HiSeq	PRJEB75750	ERS20109880
	D13_740_25	2022-06-20	740	25.6	37.315	0.00081	151.729	0.51408	0.00657	14.8235	0.0021	82.2794	0	3.36699	10.2652	0.19389	1.43985e+08	1.18829e+08	1.20107e+07	68.8486	31.1514	17.72	3.62925	3.46156	6.91814	Illumina HiSeq	PRJEB75750	ERS20109881
	D13_747_30	2022-06-27	747	30	36.688	0.000792	174.164	0.624327	0.003696	23.6646	0.002343	95.1002	0.002112	4.03653	12.2184	0.212949	1.79981e+08	1.38922e+08	9.3366e+06	74.4534	25.5466	17.52	3.67554	2.75984	6.86748	Illumina HiSeq	PRJEB75750	ERS20109882
	D13_750_36	2022-06-30	750	34	41.356	0.00132	203.421	0.72036	0.00306	24.0282	0.00258	110.077	0	4.8036	14.6122	0.2874	2.51054e+08	2.00533e+08	1.05155e+07	75.8103	24.1897	17.71	3.6613	3.27143	6.99202	Illumina HiSeq	PRJEB75750	ERS20109883
	D13_751_13	2022-07-01	751	13	33.992	0.00042	80.1579	0.25778	0.00108	5.5201	0.00084	42.5789	0.00118	1.7068	5.18016	0.11536	6.61181e+07	3.3334e+07	4.78155e+06	46.7982	53.2018	17.46	3.7299	3.02697	6.74309	Illumina HiSeq	PRJEB75750	ERS20109884
	D13_754_15	2022-07-04	754	15.6	33.287	0.000528	90.9761	0.295196	0.000792	7.23048	0.001056	48.8618	0.003388	1.96658	5.96066	0.13574	7.81396e+07	1.02162e+08	1.39898e+07	56.7682	43.2318	17.47	3.63704	3.16313	6.79811	Illumina HiSeq	PRJEB75750	ERS20109885
	D13_761_20	2022-07-11	761	20.2	34.572	0.00076	124.277	0.394288	0.001254	7.22764	0.00133	66.2077	0	2.64659	8.06569	0.174192	1.17209e+08	1.3861e+08	7.08843e+06	62.7199	37.2801	17.5	3.53774	3.26461	6.73975	Illumina HiSeq	PRJEB75750	ERS20109886
	D13_768_25	2022-07-18	768	25.4	38.087	0.0006	138.313	0.4572	0.00144	15.5784	0.00126	78.9272	0	3.04893	9.21909	0.17793	1.56279e+08	1.57379e+08	8.97783e+06	72.1058	27.8942	17.55	3.56471	3.29134	6.81103	Illumina HiSeq	PRJEB75750	ERS20109887
	D13_771_30	2022-07-21	771	30.4	40.028	0.000594	169.99	0.588522	0.002409	22.2919	0.002475	95.057	0	3.85183	11.699	0.23166	1.95349e+08	1.73769e+08	2.00581e+07	76.519	23.481	17.02	3.48284	4.19394	6.42815	Illumina HiSeq	PRJEB75750	ERS20109888
	D13_778_36	2022-07-28	778	36	35.368	0	204.191	0.72432	0.00858	22.6775	0.00288	109.988	0	4.75962	14.5577	0.31086	2.51054e+08	1.82628e+08	9.21989e+06	78.6259	21.3741	17.64	3.64209	3.46767	6.95185	Illumina HiSeq	PRJEB75750	ERS20109889
	D13_779_13	2022-07-29	779	13	35.422	0	76.3276	0.24643	0.000874	8.54238	0.000874	42.7732	0	1.65342	4.99596	0.118826	6.74779e+07	3.22514e+07	6.10525e+06	51.3467	48.6533	17.59	3.66483	3.32508	6.73846	Illumina HiSeq	PRJEB75750	ERS20109890
	D13_782_15	2022-08-01	782	15.2	34.44	0	90.5434	0.2889	0.0009	10.3448	0.001175	50.5962	0	1.93388	5.82587	0.13135	7.97466e+07	9.83263e+07	1.13304e+07	65.3841	34.6159	17.31	3.4832	3.92324	6.29805	Illumina HiSeq	PRJEB75750	ERS20109891
	D13_789_20	2022-08-08	789	20	35.422	0	122.979	0.396844	0.000896	14.8833	0.0021	69.1636	0	2.6269	7.8689	0.184632	1.1962e+08	1.25517e+08	9.69501e+06	70.194	29.806	17.14	3.40979	3.69362	6.52773	Illumina HiSeq	PRJEB75750	ERS20109892
	D13_797_25	2022-08-16	797	25.4	36.987	0	144.772	0.494835	0.001188	16.7829	0.002145	80.0793	0	3.27505	9.84591	0.209682	1.59493e+08	1.76905e+08	1.21177e+07	73.7875	26.2125	17.15	3.43323	4.23727	6.69912	Illumina HiSeq	PRJEB75750	ERS20109893
	D13_807_30	2022-08-26	807	30.6	32.975	0	172.807	0.598048	0.001364	21.3973	0.002552	96.0681	0	3.97417	11.98	0.253572	1.99366e+08	2.0213e+08	1.6216e+07	75.8746	24.1254	17.02	3.39677	3.67276	6.64053	Illumina HiSeq	PRJEB75750	ERS20109894
	D13_813_36	2022-09-01	813	36	37.453	0.00114	215.233	0.78576	0	27.8291	0.00294	118.065	0	5.50548	15.7259	0.37206	2.51054e+08	2.21289e+08	1.38593e+07	80.4839	19.5161	17.05	3.46666	3.36183	6.71238	Illumina HiSeq	PRJEB75750	ERS20109895
D20 [Saturation to 20% salts]	D20_12_36	2020-06-22	12	36	28.32	0.009464	202.106	0.728896	0.09464	30.0663	0.001568	113.715	0.00504	4.76599	14.9157	0.522592	2.51774e+08	2.51774e+08	8.5023e+06	64.9241	35.0759	17.68	4.03079	3.15263	6.51478	Illumina HiSeq	PRJEB75750	ERS20109901
	D20_13_20	2020-06-23	13	20	29.215	0.004617	112.453	0.393741	0.04104	15.7212	0.001026	62.9489	0.003078	2.54661	7.91454	0.354348	1.08862e+08	1.15048e+08	3.35869e+06	57.0833	42.9167	17.86	4.05753	3.22829	6.61441	Illumina HiSeq	PRJEB75750	ERS20109902
	D20_16_21	2020-06-26	16	22.4	30.091	0.005022	125.221	0.434961	0.04867	8.27207	0.000961	66.1347	0.011563	2.8007	8.742	0.398722	1.14592e+08	1.47636e+08	3.20279e+06	69.1633	30.8367	17.84	3.88068	3.46773	6.49395	Illumina HiSeq	PRJEB75750	ERS20109903
	D20_23_25	2020-07-03	23	25.8	30.091	0.005511	133.949	0.47025	0.05016	28.5147	0.001353	78.6407	0.004125	3.04524	9.41256	0.42966	1.41555e+08	1.68511e+08	3.41665e+06	76.2936	23.7064	17.68	3.94183	3.41309	6.49303	Illumina HiSeq	PRJEB75750	ERS20109904
	D20_33_36	2020-07-13	33	32.6	30.343	0.00835	196.561	0.70575	0.0775	28.7933	0.00205	109.12	0.00595	4.5	14.0135	0.5196	2.52776e+08	2.41406e+08	3.65014e+06	78.0774	21.9226	17.74	3.89675	3.18299	6.60965	Illumina HiSeq	PRJEB75750	ERS20109905
	D20_34_20	2020-07-14	34	20.2	29.865	0.0045	111.722	0.3955	0.03925	15.9549	0.000425	61.9327	0.00255	2.61925	7.88722	0.346825	1.23727e+08	1.26391e+08	8.19021e+06	67.6622	32.3378	17.83	3.90538	3.21504	6.63026	Illumina HiSeq	PRJEB75750	ERS20109906
	D20_36_21	2020-07-16	36	20.8	27.014	0.004648	116.309	0.409164	0.0434	18.6842	0.000952	65.3513	0.002184	2.63796	8.22464	0.357756	1.30238e+08	1.47435e+08	1.13505e+07	72.6708	27.3292	17.83	4.06864	3.18736	6.61219	Illumina HiSeq	PRJEB75750	ERS20109907
	D20_44_25	2020-07-24	44	24.1	31.791	0.005313	135.575	0.471768	0.05082	25.7357	0.001584	78.8546	0.013596	3.04402	9.40279	0.409629	1.60883e+08	1.69879e+08	9.36553e+06	75.1911	24.8089	17.72	4.01644	3.2383	6.60117	Illumina HiSeq	PRJEB75750	ERS20109908
	D20_51_30	2020-07-31	51	31.6	35.502	0.006156	168.673	0.586908	0.0576	22.7658	0.001368	94.329	0.004392	3.75808	11.5741	0.5076	2.01103e+08	2.23415e+08	4.58004e+06	76.5572	23.4428	17.76	4.04799	3.21573	6.61006	Illumina HiSeq	PRJEB75750	ERS20109909
	D20_55_36	2020-08-04	55	32.4	27.727	0.007254	204.346	0.709098	0.06396	27.1239	0.001833	113.086	0.004836	4.46012	14.0421	0.534885	2.51379e+08	2.3929e+08	8.97227e+06	82.1965	17.8035	17.69	4.03037	3.14613	6.58285	Illumina HiSeq	PRJEB75750	ERS20109910
	D20_56_20	2020-08-05	56	20.4	29.14	0.004264	111.971	0.39494	0.0416	16.4055	0.000754	62.1107	0.01235	2.51771	7.90837	0.346814	1.23391e+08	1.21945e+08	4.36154e+06	65.1077	34.8923	17.8	4.04233	3.16879	6.69297	Illumina HiSeq	PRJEB75750	ERS20109911
	D20_58_21	2020-08-07	58	21	31.459	0.00483	119.27	0.42126	0.0471	18.7191	0.00042	68.3682	0.00414	2.83896	8.66778	0.3549	1.29885e+08	1.38274e+08	4.15795e+06	62.6978	37.3022	17.62	3.98342	3.11204	6.62029	Illumina HiSeq	PRJEB75750	ERS20109912
	D20_71_25	2020-08-20	71	25.6	33.365	0.005445	138.267	0.488037	0.0528	24.2681	0.000429	79.1851	0.004389	3.17345	9.85281	0.375738	1.60446e+08	1.73367e+08	5.5156e+06	63.7724	36.2276	17.45	3.88598	3.16153	6.41882	Illumina HiSeq	PRJEB75750	ERS20109913
	D20_76_30	2020-08-25	76	30.4	33.183	0.00648	173.581	0.59436	0.0644	28.0986	0.00044	98.882	0.00372	3.80672	11.804	0.41808	2.00558e+08	2.10941e+08	7.7471e+06	68.6352	31.3648	17.45	3.87486	3.11088	6.42129	Illumina HiSeq	PRJEB75750	ERS20109914
	D20_79_36	2020-08-28	79	32.8	30.925	0.007176	209.737	0.713973	0.06279	28.2489	0.001833	117.62	0.004914	4.5325	14.0567	0.500994	2.50698e+08	2.31417e+08	4.96174e+06	65.9842	34.0158	17.53	3.89041	3.11276	6.47167	Illumina HiSeq	PRJEB75750	ERS20109915
	D20_80_20	2020-08-29	80	20.4	27.579	0.004293	109.266	0.383076	0.04239	17.3693	0.000891	63.4053	0.00378	2.56162	7.9862	0.287847	1.23226e+08	1.02189e+08	4.71542e+06	62.1542	37.8458	17.5	3.86852	3.21937	6.47455	Illumina HiSeq	PRJEB75750	ERS20109916
	D20_83_21	2020-09-01	83	20	25.162	0.00468	121.028	0.4221	0.0471	18.0057	0.00045	67.9972	0.00393	2.75091	8.54625	0.2922	1.29712e+08	1.30886e+08	8.07534e+06	61.8463	38.1537	17.45	3.80853	3.22181	6.43086	Illumina HiSeq	PRJEB75750	ERS20109917
	D20_104_25	2020-09-22	104	25	25.525	0.005214	133.717	0.468039	0.05082	26.1447	0.000825	77.9423	0.003927	3.02775	9.47235	0.327624	1.60232e+08	1.58079e+08	9.88208e+06	76.1163	23.8837	17.31	3.76877	3.34408	6.39674	Illumina HiSeq	PRJEB75750	ERS20109918
	D20_112_30	2020-09-30	112	31.6	26.158	0.006279	165.142	0.569361	0.0624	29.2114	0.002925	95.2605	0.006084	3.70582	11.5941	0.387192	2.00291e+08	1.82982e+08	7.43493e+06	77.4146	22.5854	17.21	3.76012	3.43043	6.41655	Illumina HiSeq	PRJEB75750	ERS20109919
	D20_146_36	2020-11-03	146	34.6	20.222	0.0099	206.833	0.705292	0.13365	30.9035	0.000495	117.628	0.0363	4.73855	14.542	0.518265	2.50363e+08	2.16819e+08	8.66775e+06	79.3122	20.6878	17.37	3.76516	3.43474	6.49897	Illumina HiSeq	PRJEB75750	ERS20109920
	D20_147_20	2020-11-04	147	20	18.366	0.0034	121.108	0.415575	0.00235	11.3685	0.0016	65.2406	0	2.75318	8.57123	0.32285	1.06007e+08	1.05722e+08	6.59005e+06	59.8073	40.1927	17.16	3.7036	3.23821	6.28021	Illumina HiSeq	PRJEB75750	ERS20109921
	D20_275_25	2021-03-12	275	25.4	19.341	0.00363	146.285	0.50004	0.00216	14.1858	0.00177	78.8968	0	3.35154	10.353	0.34275	1.41342e+08	1.52388e+08	5.67159e+06	71.3989	28.6011	17.26	3.74174	3.4933	6.27598	Illumina HiSeq	PRJEB75750	ERS20109922
	D20_330_36	2021-05-06	330	34	29.19	0.0063	201.422	0.83292	0.00546	26.8577	0.00348	104.438	0.00768	5.45886	17.1649	0.57822	2.52397e+08	2.31795e+08	1.05397e+07	74.7794	25.2206	17.41	3.72299	3.42357	6.16884	Illumina HiSeq	PRJEB75750	ERS20109923
	D20_331_20	2021-05-07	331	20	28.097	0.003198	117.425	0.425854	0.002522	12.5538	0.001326	61.884	0.001976	2.78949	8.70392	0.288834	1.20834e+08	1.20101e+08	1.44036e+06	74.8865	25.1135	17.54	3.8174	3.56736	6.18051	Illumina HiSeq	PRJEB75750	ERS20109924
	D20_347_25	2021-05-23	347	25.4	22.298	0.004386	144.629	0.496332	0.004998	21.4241	0.001394	79.4316	0	3.22102	10.0025	0.290666	1.61111e+08	1.5807e+08	1.03016e+06	79.1504	20.8496	17.45	3.7889	3.32931	5.95213	Illumina HiSeq	PRJEB75750	ERS20109925
	D20_357_30	2021-06-02	357	30	30.318	0.00684	197.368	0.69612	0.00168	25.8803	0.00228	105.698	0.0038	4.44788	13.7373	0.44708	2.01389e+08	1.79458e+08	1.03905e+07	79.2264	20.7736	17.71	3.91027	3.38582	6.10402	Illumina HiSeq	PRJEB75750	ERS20109926
	D20_366_36	2021-06-11	366	34	27.284	0.00715	208.302	0.82775	0.00572	29.6513	0.00275	108.899	0	5.45886	17.3794	0.50765	2.51737e+08	2.05251e+08	7.98066e+06	76.619	23.381	17.57	3.86824	3.29943	6.04605	Illumina HiSeq	PRJEB75750	ERS20109927
	D20_367_20	2021-06-12	367	20.5	30.621	0.003075	118.931	0.418125	0.0027	13.2784	0.001375	63.5473	0.00215	2.75882	8.52732	0.24445	1.06252e+08	9.09731e+07	1.22565e+07	68.97	31.03	17.79	3.93207	3.32847	6.12637	Illumina HiSeq	PRJEB75750	ERS20109928
	D20_375_25	2021-06-20	375	25	30.874	0.0036	123.261	0.41421	0.00273	47.18	0.00168	82.3015	0	2.73117	8.57232	0.26814	1.41669e+08	1.13915e+08	1.40998e+07	72.6861	27.3139	17.66	3.81807	3.31583	6.01604	Illumina HiSeq	PRJEB75750	ERS20109929
	D20_392_36	2021-07-07	392	33	29.916	0.00648	194.205	0.75108	0.00264	28.6688	0.00246	103.891	0.00408	4.97496	15.5057	0.44838	2.52981e+08	2.03954e+08	7.31925e+06	75.9643	24.0357	17.67	3.86137	3.29195	6.14887	Illumina HiSeq	PRJEB75750	ERS20109930
	D20_393_20	2021-07-08	393	20	29.79	0.00315	121.123	0.415	0.001025	10.3136	0.001775	64.179	0	2.73632	8.5027	0.220625	1.06473e+08	1.04651e+08	4.26408e+06	65.2304	34.7696	17.71	3.87284	3.32637	6.17055	Illumina HiSeq	PRJEB75750	ERS20109931
	D20_401_25	2021-07-16	401	25.4	32.175	0.00366	143.783	0.48519	0.0009	19.0699	0.00192	79.5367	0.00192	3.20676	9.95979	0.26514	1.41964e+08	1.50655e+08	6.14209e+06	75.7245	24.2755	17.67	3.87656	3.4304	6.01975	Illumina HiSeq	PRJEB75750	ERS20109932
	D20_408_36	2021-07-23	408	32	31.919	0.00528	198.204	0.701525	0.00198	30.4814	0.0033	111.074	0	4.6013	14.3067	0.35112	2.53507e+08	2.00498e+08	4.00547e+06	77.3033	22.6967	17.58	3.86775	3.30629	6.0366	Illumina HiSeq	PRJEB75750	ERS20109933
	D20_409_20	2021-07-24	409	20	33.548	0.00286	117.87	0.393744	0.000728	10.2509	0.00143	63.0335	0.001716	2.60031	8.06239	0.209794	1.06566e+08	1.07794e+08	2.8122e+07	69.7943	30.2057	17.85	3.97654	3.33505	6.12068	Illumina HiSeq	PRJEB75750	ERS20109934
	D20_416_25	2021-07-31	416	25	35.288	0.00352	144.351	0.4952	0.001984	18.1758	0.001504	78.9164	0.001952	3.27731	10.2509	0.263456	1.42088e+08	2.01669e+08	5.47521e+06	71.5297	28.4703	17.57	3.78676	3.25606	6.03822	Illumina HiSeq	PRJEB75750	ERS20109935
	D20_432_36	2021-08-16	432	33	34.097	0.004895	203.786	0.70609	0.00132	32.2198	0.00297	115.229	0	4.55295	14.5128	0.33935	2.53729e+08	2.22535e+08	5.21321e+06	75.0947	24.9053	17.62	3.83886	3.38529	6.3055	Illumina HiSeq	PRJEB75750	ERS20109936
	D20_433_20	2021-08-17	433	20	29.439	0.00312	123.139	0.40851	0.00303	9.50628	0.00123	65.0711	0.0033	2.69223	8.41827	0.21894	1.23954e+08	1.1837e+08	5.94297e+06	66.1833	33.8167	17.46	3.7365	3.35136	6.23285	Illumina HiSeq	PRJEB75750	ERS20109937
	D20_467_21	2021-08-30	467	21	26.424	0.003296	148.577	0.495456	0.00272	17.0507	0.001728	81.5538	0.002976	3.26125	10.1573	0.216384	1.30478e+08	1.69879e+08	3.39809e+06	59.9121	39.2546	17.46	3.72516	3.47377	6.60293	Illumina HiSeq	PRJEB75750	ERS20109938
	D20_561_25	2021-09-20	561	25	12.329	0.003663	172.74	0.614757	0.000825	18.0317	0.001782	92.9567	0	3.99854	12.4649	0.248028	1.61179e+08	1.92596e+08	5.68374e+06	67.9444	32.0556	17.9	3.70729	3.53549	6.94952	Illumina HiSeq	PRJEB75750	ERS20109939
	D20_590_30	2022-01-21	590	30	13.433	0.003663	172.74	0.614757	0.000825	18.0317	0.001782	92.9567	0	3.99854	12.4649	0.248028	2.01474e+08	2.01269e+08	5.28447e+06	72.36	27.64	18.22	4.0588	3.46396	7.02722	Illumina HiSeq	PRJEB75750	ERS20109940
	D20_631_36	2022-03-03	631	34	17.629	0.00539	228.089	0.9845	0	33.3897	0.003355	118.907	0	6.43907	20.0345	0.367675	2.51842e+08	2.09141e+08	5.1048e+06	76.7757	23.2243	18.32	4.03402	3.45652	6.99961	Illumina HiSeq	PRJEB75750	ERS20109941
	D20_632_20	2022-03-03	632	20	14.625	0.00387	135.482	0.4704	0.01221	9.69072	0.00204	70.659	0.00249	3.07539	9.48993	0.20529	1.20706e+08	1.08363e+08	3.88859e+06	60.0584	37.6558	18.11	3.87299	3.53916	6.91418	Illumina HiSeq	PRJEB75750	ERS20109942
	D20_681_21	2022-03-04	681	21	18.129	0.00321	143.989	0.45921	0.00891	15.6984	0.00138	79.075	0.00246	2.98926	9.2244	0.16725	1.27059e+08	1.58295e+08	4.57752e+06	65.59	34.41	18.26	3.92038	3.38162	7.00455	Illumina HiSeq	PRJEB75750	ERS20109943
	D20_694_25	2022-04-22	694	25	21.867	0.00321	143.989	0.45921	0.00891	15.6984	0.00138	79.075	0.00246	2.98926	9.2244	0.16725	1.56956e+08	1.70566e+08	3.834e+06	67.5753	32.4247	18.17	3.82388	3.38845	6.91526	Illumina HiSeq	PRJEB75750	ERS20109944
	D20_705_30	2022-05-16	705	30	33.94	0.0039	156.959	0.70968	0.00615	34.3767	0.00192	86.6722	0	4.46337	14	0.23601	1.96195e+08	1.82836e+08	3.09048e+06	69.5606	30.4394	18.11	3.85175	3.25672	6.85704	Illumina HiSeq	PRJEB75750	ERS20109945
	D20_714_36	2022-05-25	714	34	22.968	0.00506	203.246	0.9163	0.058575	31.7216	0.0044	104.568	0.004015	5.97861	18.622	0.32032	2.45243e+08	2.06835e+08	4.20309e+06	72.4416	27.5584	17.72	3.71169	3.18897	6.72403	Illumina HiSeq	PRJEB75750	ERS20109946
	D20_715_20	2022-05-26	715	20	22.896	0.00243	128.757	0.47028	0.01263	10.2294	0.00183	66.665	0	3.0381	9.49599	0.17964	1.19169e+08	1.0886e+08	5.03782e+06	59.192	40.808	17.93	3.78165	3.24198	6.7551	Illumina HiSeq	PRJEB75750	ERS20109947
	D20_720_25	2022-05-31	720	25	31.561	0.003036	149.163	0.500181	0.009801	14.0271	0.001848	80.0569	0.003399	3.23159	10.0354	0.191796	1.58893e+08	1.52161e+08	1.2807e+07	62.6292	37.3708	17.88	3.81266	3.23986	6.82692	Illumina HiSeq	PRJEB75750	ERS20109948
	D20_729_30	2022-06-09	729	30	34.176	0.00297	172.309	0.644688	0.003531	24.9962	0.002541	93.9597	0	4.08061	12.7559	0.22308	1.98616e+08	2.25227e+08	8.40451e+06	64.6473	35.3527	17.8	3.76653	3.13993	6.74949	Illumina HiSeq	PRJEB75750	ERS20109949
	D20_733_36	2022-06-13	733	34	37.124	0.00378	208.114	0.7779	0.00336	25.853	0.00288	109.768	0.00468	5.00328	15.6098	0.2997	2.4827e+08	2.20194e+08	5.13228e+06	68.3552	31.6448	17.76	3.77891	3.17318	6.72978	Illumina HiSeq	PRJEB75750	ERS20109950
	D20_734_20	2022-06-14	734	20	31.842	0.0017	116.621	0.38598	0.00184	13.0578	0.0016	64.0925	0	2.45328	7.5935	0.1319	1.1988e+08	1.16549e+08	3.14719e+06	57.6214	42.3786	17.9	3.80453	3.19293	6.84913	Illumina HiSeq	PRJEB75750	ERS20109951
	D20_740_25	2022-06-20	740	25.2	34.598	0.002225	148.145	0.50175	0.004575	11.1899	0.00165	77.8126	0.0031	3.169	9.81338	0.1779	1.59839e+08	1.42311e+08	8.39192e+06	64.0724	35.9276	17.73	3.75662	3.15807	6.6711	Illumina HiSeq	PRJEB75750	ERS20109952
	D20_747_30	2022-06-27	747	30	32.717	0.002541	175.594	0.60324	0.002442	20.8875	0.001914	95.1902	0.002211	3.83282	11.8683	0.224004	1.99799e+08	1.92107e+08	5.54851e+06	65.2053	34.7947	17.63	3.72105	3.08689	6.66833	Illumina HiSeq	PRJEB75750	ERS20109953
	D20_750_36	2022-06-30	750	34	36.933	0.00312	200.821	0.74784	0.00078	23.9447	0.0027	106.306	0.00396	4.84872	15.1405	0.30498	2.49749e+08	2.24195e+08	7.86047e+06	65.2296	34.7704	17.81	3.83677	3.13955	6.75236	Illumina HiSeq	PRJEB75750	ERS20109954
	D20_751_20	2022-07-01	751	20	33.027	0.001416	120.729	0.38796	0.000864	8.85434	0.001608	64.9105	0	2.50697	7.75289	0.146328	1.20223e+08	1.22193e+08	4.34453e+06	58.4228	41.5772	18.02	3.89158	3.24297	6.88865	Illumina HiSeq	PRJEB75750	ERS20109955
	D20_754_25	2022-07-04	754	25	33.053	0.001972	148.598	0.466446	0.007684	11.382	0.001938	79.9407	0.00374	3.01087	9.33973	0.1955	1.60298e+08	1.58295e+08	3.86786e+06	63.7301	36.2699	17.85	3.82512	3.23464	6.80695	Illumina HiSeq	PRJEB75750	ERS20109956
	D20_761_30	2022-07-11	761	30	34.783	0.002112	176.922	0.610929	0.000825	20.5569	0.001749	96.4809	0	3.90123	12.0595	0.209649	2.00372e+08	1.942e+08	8.15642e+06	68.097	31.903	17.72	3.79868	3.1236	6.63954	Illumina HiSeq	PRJEB75750	ERS20109957
	D20_768_36	2022-07-18	768	34	36.715	0.00222	194.465	0.74994	0.00126	23.2534	0.00264	102.645	0.00534	4.93356	15.3097	0.31296	2.50465e+08	2.28591e+08	1.17167e+07	71.7969	28.2031	17.68	3.7684	3.12756	6.66785	Illumina HiSeq	PRJEB75750	ERS20109958
	D20_769_20	2022-07-19	769	20	35.823	0.0012	124.604	0.40765	0.000575	10.9143	0.000975	67.2964	0	2.62122	8.1099	0.1397	1.20389e+08	1.19681e+08	1.11848e+07	62.1836	37.8164	17.91	3.85635	3.24884	6.79576	Illumina HiSeq	PRJEB75750	ERS20109959
	D20_771_25	2022-07-21	771	25.4	36.389	0.00132	143.3	0.46116	0.00096	12.9598	0.00159	77.5458	0.00261	2.96298	9.16911	0.16689	1.60519e+08	1.57778e+08	7.039e+06	67.4878	32.5122	17.83	3.82262	3.16936	6.7476	Illumina HiSeq	PRJEB75750	ERS20109960
	D20_775_30	2022-07-25	775	30.6	37.288	0.001404	177.893	0.675936	0.00198	17.0876	0.00234	92.6327	0.003204	4.3438	13.4126	0.230544	2.00649e+08	1.78969e+08	7.70958e+06	69.6328	30.3672	17.71	3.81618	3.10243	6.71613	Illumina HiSeq	PRJEB75750	ERS20109961
	D20_778_36	2022-07-28	778	34	35.609	0.00246	201.948	0.7263	0.00264	24.4429	0.00228	108.049	0.00516	4.7547	14.6798	0.31818	2.50811e+08	2.25776e+08	7.83418e+06	72.1164	27.8836	17.7	3.80628	3.14254	6.70132	Illumina HiSeq	PRJEB75750	ERS20109962
	D20_779_20	2022-07-29	779	20	35.288	0.000975	117.423	0.37015	0.000775	8.47087	0.00145	62.9854	0	2.37715	7.29232	0.131025	1.20469e+08	1.20628e+08	6.28687e+06	63.6941	36.3059	17.93	3.91682	3.19174	6.82358	Illumina HiSeq	PRJEB75750	ERS20109963
	D20_784_25	2022-08-03	784	25.6	35.315	0.00102	144.139	0.47199	0.00132	16.9429	0.0018	79.4224	0.00222	3.0339	9.38511	0.16641	1.60625e+08	1.54604e+08	6.24862e+06	66.3753	33.6247	17.77	3.89149	3.14463	6.65513	Illumina HiSeq	PRJEB75750	ERS20109964
	D20_789_30	2022-08-08	789	30.4	38.06	0.001155	180.81	0.638385	0.000891	22.1762	0.002145	98.1382	0	4.03366	12.478	0.206877	2.00781e+08	2.0333e+08	6.65791e+06	72.677	27.323	17.8	3.94076	3.14576	6.63852	Illumina HiSeq	PRJEB75750	ERS20109965
	D20_791_36	2022-08-10	791	34	38.06	0.00168	199.5	0.69924	0.0012	27.6197	0.00276	109.421	0	4.54626	13.9953	0.25248	2.50977e+08	2.33827e+08	841121	73.3564	26.6436	17.74	3.80621	3.17948	6.54973	Illumina HiSeq	PRJEB75750	ERS20109966
	D20_792_20	2022-08-11	792	20	34.545	0.000884	119.938	0.391898	0.002366	8.1127	0.001092	63.3994	0	2.52057	7.7578	0.133926	1.20507e+08	1.21785e+08	5.75302e+06	62.3891	37.6109	17.79	3.83116	3.22461	6.61568	Illumina HiSeq	PRJEB75750	ERS20109967
	D20_797_25	2022-08-16	797	25	33.992	0.000864	144.213	0.465453	0.001269	16.4484	0.001485	79.6005	0.00324	2.99217	9.17592	0.191268	1.60676e+08	1.78316e+08	5.87238e+06	70.8284	29.1716	17.76	3.84809	3.1947	6.61387	Illumina HiSeq	PRJEB75750	ERS20109968
	D20_807_30	2022-08-26	807	30.4	30.495	0.00114	166.457	0.58407	0.00228	19.8693	0.00177	90.0204	0.00246	3.69105	11.3602	0.23172	2.00845e+08	2.15373e+08	1.1993e+07	72.5809	27.4191	17.76	3.83334	3.15327	6.55573	Illumina HiSeq	PRJEB75750	ERS20109969
	D20_813_36	2022-09-01	813	36	34.176	0.00132	210.991	0.86808	0.00186	28.4111	0.00258	110.051	0.00594	5.66124	17.3363	0.34752	2.51057e+08	2.46324e+08	1.03253e+07	73.9532	26.0468	17.65	3.73864	3.1407	6.54344	Illumina HiSeq	PRJEB75750	ERS20109970
Tap Water	TW	2020-06-10	0	0.3	25	8.2e-05	0.0626008	0.0001608	0.002068	0.0638716	8e-06	0.161822	0.0001856	0.0005756	0.0046696	0.0002992	271000	271000	18600	NA	NA	NA	NA	NA	NA	Illumina HiSeq	PRJEB75750	ERS20109976

## Sheet: Table S2
Supplementary Table S2: The influence of osmotic shock on microbial cell counts (DAPI and FISH) in the D13 and D20 mesocosms.
	Sample ID								Percentage resistant
	Before disturbance	After disturbance	Disturbance event	Cells/ml before disturbance	Expected cells/ml by dilution	Expected fold-decrease	Observed cells/ml after dilution	Observed fold-decrease	Bacteria	Archaea
D13 [Saturation to 13% salts]	D13_12_36	D13_13_13	1	2.51054e+08	8.96622e+07	2.8	4.58912e+07	5.47063	34.801	10.1225
	D13_55_36	D13_56_13	2	2.06292e+08	7.36757e+07	2.8	4.71637e+07	4.37396	50.9195	17.2387
	D13_146_36	D13_147_13	3	2.00948e+08	7.17673e+07	2.8	3.32414e+07	6.04513	46.5511	10.5538
	D13_330_36	D13_331_13	4	1.59839e+08	5.70853e+07	2.8	3.13733e+07	5.09475	28.8309	12.6912
	D13_380_36	D13_381_13	5	1.64287e+08	5.86741e+07	2.8	4.5144e+07	3.63919	56.0511	17.8377
	D13_432_36	D13_433_13	6	2.03399e+08	7.26424e+07	2.8	4.16674e+07	4.88148	50.4268	12.5888
	D13_631_36	D13_632_13	7	1.95424e+08	6.97944e+07	2.8	1.87311e+07	10.4331	14.1799	6.00138
	D13_714_36	D13_715_13	8	1.87761e+08	6.70573e+07	2.8	4.9075e+07	3.82599	44.5593	14.501
	D13_750_36	D13_751_13	9	2.00533e+08	7.16191e+07	2.8	3.3334e+07	6.01589	36.5591	10.2613
	D13_778_36	D13_779_13	10	1.82628e+08	6.52244e+07	2.8	3.22514e+07	5.66265	40.198	11.5326
D20 [Saturation to 20% salts]	D20_12_36	D20_13_20	1	2.51774e+08	1.39875e+08	1.8	1.15048e+08	2.18842	55.9096	40.1766
	D20_33_36	D20_34_20	2	2.41406e+08	1.34115e+08	1.8	1.26391e+08	1.91	81.4106	47.8282
	D20_55_36	D20_56_20	3	2.3929e+08	1.32939e+08	1.8	1.21945e+08	1.96228	99.8767	40.3663
	D20_79_36	D20_80_20	4	2.31417e+08	1.28565e+08	1.8	1.02189e+08	2.26461	49.1297	41.5946
	D20_146_36	D20_147_20	5	2.16819e+08	1.20455e+08	1.8	1.05722e+08	2.05084	94.7334	36.7691
	D20_330_36	D20_331_20	6	2.31795e+08	1.28775e+08	1.8	1.20101e+08	1.93	64.9691	65.3397
	D20_366_36	D20_367_20	7	2.05251e+08	1.14028e+08	1.8	9.09731e+07	2.25617	58.8229	39.8981
	D20_392_36	D20_393_20	8	2.03954e+08	1.13308e+08	1.8	1.04651e+08	1.94889	74.2259	44.0608
	D20_408_36	D20_409_20	9	2.00498e+08	1.11388e+08	1.8	1.07794e+08	1.86	97.5616	66.1874
	D20_432_36	D20_433_20	10	2.22535e+08	1.23631e+08	1.8	1.1837e+08	1.88	80.8357	52.469
	D20_631_36	D20_632_20	11	2.09141e+08	1.16189e+08	1.8	1.08363e+08	1.93	99.1884	47.8543
	D20_714_36	D20_715_20	12	2.06835e+08	1.14908e+08	1.8	1.0886e+08	1.9	87.3417	48.1953
	D20_733_36	D20_734_20	13	2.20194e+08	1.2233e+08	1.8	1.16549e+08	1.88928	70.8837	44.6185
	D20_750_36	D20_751_20	14	2.24195e+08	1.24553e+08	1.8	1.22193e+08	1.83476	65.1729	48.8156
	D20_768_36	D20_769_20	15	2.28591e+08	1.26995e+08	1.8	1.19681e+08	1.91	73.9268	47.7517
	D20_778_36	D20_779_20	16	2.25776e+08	1.25431e+08	1.8	1.20628e+08	1.87166	69.5664	47.1887
	D20_791_36	D20_792_20	17	2.33827e+08	1.29904e+08	1.8	1.21785e+08	1.92	77.6246	46.768

## Sheet: Table S3
Supplementary Table S3: MASH distance matrix showing the comparison between D13 and D20 metagenomes.
MASH distance	T0	D13_12_36	D13_13_13	D13_16_14	D13_20_15	D13_33_20	D13_44_25	D13_55_36	D13_56_13	D13_58_14	D13_62_15	D13_79_20	D13_104_25	D13_112_30	D13_146_36	D13_147_13	D13_191_15	D13_208_20	D13_275_25	D13_330_36	D13_331_13	D13_347_15	D13_357_20	D13_372_25	D13_375_30	D13_380_36	D13_381_13	D13_401_20	D13_408_25	D13_416_30	D13_432_36	D13_433_13	D13_435_15	D13_460_20	D13_561_25	D13_590_30	D13_631_36	D13_632_13	D13_640_15	D13_694_20	D13_705_25	D13_714_36	D13_715_13	D13_720_15	D13_733_20	D13_740_25	D13_747_30	D13_750_36	D13_751_13
T0	0	0.033394	0.0340843	0.0348958	0.0361238	0.0422889	0.0400744	0.0389047	0.039024	0.0402463	0.0442246	0.0494679	0.0514815	0.0505259	0.0476142	0.0569666	0.0619877	0.0637176	0.0702434	0.0592867	0.0595648	0.0653057	0.0640681	0.062001	0.0614531	0.0618841	0.0620937	0.0629067	0.0658569	0.0676716	0.0627882	0.0627079	0.0556082	0.0577419	0.0578086	0.0554655	0.0548515	0.0588241	0.0666836	0.0694141	0.0588684	0.0571245	0.0583996	0.0605442	0.0628272	0.0596068	0.0567212	0.0569705	0.0580676
D13_12_36	0.033394	0	0.0283218	0.029193	0.0293336	0.0354188	0.0337289	0.0325594	0.0333223	0.0347605	0.0380128	0.0428767	0.0447934	0.044301	0.0424928	0.0492661	0.0548472	0.0565981	0.0633954	0.0537223	0.0555099	0.0589509	0.0580685	0.0553621	0.0550492	0.0559814	0.0560214	0.0601232	0.059056	0.0616061	0.0575302	0.0564459	0.0534517	0.053787	0.0539894	0.0524684	0.0523371	0.0560897	0.0633137	0.0657809	0.0557134	0.0546192	0.0559938	0.0576039	0.0591237	0.0563176	0.052381	0.0535542	0.055162
D13_13_13	0.0340843	0.0283218	0	0.0293135	0.0296952	0.0359648	0.0344126	0.0334902	0.0337402	0.0350469	0.0383604	0.0440842	0.0459197	0.0453798	0.0432736	0.0501792	0.0548254	0.0565223	0.0631987	0.0540551	0.0547022	0.0587875	0.058072	0.0560959	0.0558888	0.0564603	0.0562028	0.0600347	0.0599408	0.0621561	0.0582152	0.0572502	0.0533131	0.0543728	0.0547452	0.0525864	0.05239	0.0558585	0.0629478	0.06555	0.0554653	0.0541961	0.0554866	0.0573517	0.0594054	0.056568	0.0529598	0.053881	0.0551493
D13_16_14	0.0348958	0.029193	0.0293135	0	0.0298391	0.0357204	0.0344498	0.0336788	0.0339865	0.0350069	0.0382755	0.0440067	0.0458067	0.0453517	0.043222	0.0507259	0.0550466	0.0565992	0.0634778	0.0547391	0.0554218	0.0593459	0.0584938	0.0568162	0.0565279	0.0572726	0.0569192	0.0601117	0.0606826	0.0629609	0.0589533	0.05816	0.053802	0.0545806	0.0548083	0.0528807	0.0527381	0.0561801	0.0626986	0.0652063	0.0556545	0.0542933	0.0556828	0.0573127	0.0592421	0.0564788	0.0530931	0.0539915	0.0553067
D13_20_15	0.0361238	0.0293336	0.0296952	0.0298391	0	0.0333856	0.032544	0.0318698	0.0327345	0.0338068	0.0359246	0.0414278	0.0434465	0.0431915	0.0418423	0.0472497	0.0510547	0.0527146	0.0597789	0.0522808	0.0534107	0.0561557	0.0555755	0.0536708	0.0535346	0.054287	0.0540236	0.0595511	0.0575408	0.0598535	0.0567361	0.0554188	0.0537754	0.0534632	0.0532408	0.0514817	0.0516708	0.0549788	0.0606586	0.0631922	0.0537465	0.0528357	0.0544025	0.0559311	0.0575376	0.0549394	0.0513339	0.0525021	0.0541582
D13_33_20	0.0422889	0.0354188	0.0359648	0.0357204	0.0333856	0	0.030486	0.0311368	0.0321843	0.0325968	0.0333436	0.0380256	0.039129	0.0391131	0.0391576	0.0448004	0.0476708	0.0492078	0.0557846	0.0489115	0.0509304	0.0533517	0.0525594	0.0509253	0.0509281	0.0518512	0.0516459	0.0548812	0.0543149	0.0563619	0.0552548	0.0542977	0.0518974	0.0507843	0.0496478	0.049031	0.0495586	0.0523669	0.0563615	0.0575341	0.0505658	0.0501628	0.0518823	0.0526216	0.0529987	0.0513054	0.0504362	0.0504988	0.0522421
D13_44_25	0.0400744	0.0337289	0.0344126	0.0344498	0.032544	0.030486	0	0.027993	0.0286893	0.0296144	0.0312056	0.0359341	0.0359794	0.0358308	0.0354925	0.0414743	0.0461586	0.0477941	0.0547399	0.0467017	0.0487884	0.0515771	0.050804	0.0490501	0.0488798	0.0495549	0.0493739	0.0530668	0.0516144	0.0533554	0.0516963	0.051393	0.0490234	0.0487425	0.0479411	0.0465769	0.0468298	0.049871	0.0559942	0.0570553	0.0482987	0.0476708	0.0494557	0.0509301	0.0517509	0.0494456	0.04783	0.0477988	0.0494489
D13_55_36	0.0389047	0.0325594	0.0334902	0.0336788	0.0318698	0.0311368	0.027993	0	0.0277357	0.0292101	0.031147	0.0360928	0.035952	0.0357991	0.035149	0.0402509	0.0458738	0.0476841	0.0550041	0.0464018	0.0486609	0.0508279	0.0502009	0.047889	0.0475745	0.0480174	0.0482326	0.0534549	0.050342	0.0519356	0.049539	0.0491686	0.0484239	0.0483373	0.0482171	0.0462677	0.0465535	0.0499677	0.0565492	0.0581048	0.0481261	0.0472603	0.0491718	0.0509735	0.0519639	0.0491847	0.0463146	0.0467263	0.0486679
D13_56_13	0.039024	0.0333223	0.0337402	0.0339865	0.0327345	0.0321843	0.0286893	0.0277357	0	0.0287989	0.031183	0.0361706	0.0358452	0.0355701	0.0345788	0.0402701	0.0457233	0.0473093	0.0540985	0.0457253	0.047411	0.0501706	0.0495476	0.047852	0.0476047	0.0479508	0.0476533	0.0517781	0.0501631	0.051542	0.0497083	0.0494498	0.0468707	0.0473823	0.0474054	0.0457314	0.0458638	0.0487072	0.0554809	0.0569301	0.0477027	0.04647	0.0481004	0.0498714	0.0512466	0.048827	0.0466088	0.0464412	0.0477479
D13_58_14	0.0402463	0.0347605	0.0350469	0.0350069	0.0338068	0.0325968	0.0296144	0.0292101	0.0287989	0	0.0308959	0.0362831	0.0361397	0.0358254	0.0349835	0.0416244	0.0454915	0.0471481	0.0540447	0.0459127	0.0474189	0.0504648	0.0497405	0.0483404	0.0481282	0.0487199	0.0484239	0.0514722	0.0510506	0.0525105	0.0514593	0.0512062	0.0473795	0.047409	0.0472337	0.0456918	0.045954	0.0486978	0.0549175	0.0561662	0.047696	0.046723	0.0484269	0.0497092	0.0508787	0.0487028	0.0477354	0.0472698	0.0484656
D13_62_15	0.0442246	0.0380128	0.0383604	0.0382755	0.0359246	0.0333436	0.0312056	0.031147	0.031183	0.0308959	0	0.0339381	0.0345002	0.0346215	0.0349958	0.0396573	0.0420306	0.0436163	0.0515207	0.0444028	0.0463643	0.0486909	0.048105	0.0466824	0.0466866	0.0473573	0.0471748	0.0506883	0.0491863	0.050856	0.0509621	0.0505003	0.0484165	0.0466933	0.0465138	0.0453096	0.0459684	0.0484204	0.0532247	0.0542206	0.0465972	0.0465443	0.0483404	0.0490488	0.0492986	0.0477761	0.0475723	0.0472768	0.0487729
D13_79_20	0.0494679	0.0428767	0.0440842	0.0440067	0.0414278	0.0380256	0.0359341	0.0360928	0.0361706	0.0362831	0.0339381	0	0.0313896	0.0320247	0.0342834	0.0375736	0.0402552	0.0417135	0.0485664	0.043181	0.045702	0.0470793	0.0464419	0.0448672	0.0451942	0.046256	0.0460743	0.048677	0.0459143	0.0485767	0.0498732	0.0498025	0.0483329	0.045451	0.044933	0.0450677	0.0460322	0.0480087	0.0505528	0.0507498	0.0459697	0.0466352	0.0483484	0.0480473	0.0470146	0.0462064	0.0472482	0.0467654	0.0484138
D13_104_25	0.0514815	0.0447934	0.0459197	0.0458067	0.0434465	0.039129	0.0359794	0.035952	0.0358452	0.0361397	0.0345002	0.0313896	0	0.0271585	0.0295494	0.0333369	0.0367917	0.0385257	0.0458103	0.0398042	0.0427768	0.0440917	0.043646	0.0421975	0.0424246	0.0431485	0.0426889	0.0472456	0.0433613	0.0453745	0.0463295	0.0465171	0.0457056	0.0439892	0.042288	0.0414281	0.0423743	0.0445664	0.050133	0.0501896	0.0429861	0.0432357	0.0451388	0.0457428	0.0455975	0.0441565	0.0438422	0.0433974	0.0451384
D13_112_30	0.0505259	0.044301	0.0453798	0.0453517	0.0431915	0.0391131	0.0358308	0.0357991	0.0355701	0.0358254	0.0346215	0.0320247	0.0271585	0	0.0286989	0.0336168	0.0369138	0.0386732	0.0457961	0.0391494	0.0420408	0.0438577	0.0432556	0.041651	0.0418357	0.0424246	0.0422317	0.0460422	0.0429277	0.0446045	0.0456413	0.0461021	0.0443325	0.0431364	0.0414662	0.0403241	0.041226	0.0434979	0.0495857	0.0496232	0.0421508	0.0423332	0.0442808	0.0449817	0.0449115	0.0432733	0.0433198	0.0426433	0.0442476
D13_146_36	0.0476142	0.0424928	0.0432736	0.043222	0.0418423	0.0391576	0.0354925	0.035149	0.0345788	0.0349835	0.0349958	0.0342834	0.0295494	0.0286989	0	0.0339758	0.0380776	0.0398616	0.0468782	0.0378692	0.0402336	0.0435099	0.0427634	0.0412425	0.0411095	0.0412818	0.0414895	0.0443496	0.0431897	0.0439018	0.0440634	0.0452792	0.0416229	0.0425598	0.0418278	0.0390504	0.0393029	0.0419182	0.0495186	0.0501747	0.041276	0.0406754	0.042817	0.0442306	0.04504	0.0426724	0.0425025	0.0418039	0.0429414
D13_147_13	0.0569666	0.0492661	0.0501792	0.0507259	0.0472497	0.0448004	0.0414743	0.0402509	0.0402701	0.0416244	0.0396573	0.0375736	0.0333369	0.0336168	0.0339758	0	0.0365302	0.0379761	0.0459903	0.0396796	0.0421899	0.0426781	0.0429338	0.0407097	0.0404556	0.0407127	0.0406351	0.0517941	0.0417827	0.0426616	0.0436455	0.0435323	0.0489137	0.0482465	0.0477515	0.0448105	0.045723	0.0476049	0.053995	0.0550759	0.0457191	0.0459315	0.0476977	0.0496415	0.0500077	0.0481889	0.0459332	0.046217	0.0477285
D13_191_15	0.0619877	0.0548472	0.0548254	0.0550466	0.0510547	0.0476708	0.0461586	0.0458738	0.0457233	0.0454915	0.0420306	0.0402552	0.0367917	0.0369138	0.0380776	0.0365302	0	0.0324238	0.0406486	0.0383071	0.039764	0.0400613	0.0403473	0.0400759	0.0408156	0.0411355	0.0412161	0.0492543	0.0431167	0.044264	0.0490389	0.0489857	0.0508293	0.0490333	0.0484389	0.0457951	0.0471304	0.0486533	0.0516368	0.0520575	0.0455536	0.0470013	0.0487829	0.049552	0.0492971	0.0489004	0.051622	0.0503966	0.0511958
D13_208_20	0.0637176	0.0565981	0.0565223	0.0565992	0.0527146	0.0492078	0.0477941	0.0476841	0.0473093	0.0471481	0.0436163	0.0417135	0.0385257	0.0386732	0.0398616	0.0379761	0.0324238	0	0.0411449	0.0394652	0.0406869	0.0410593	0.0414009	0.0412727	0.0419355	0.0423654	0.0424463	0.049379	0.0441948	0.045422	0.0506779	0.0507434	0.0522235	0.0498323	0.0497379	0.0475099	0.0487784	0.0500847	0.0521464	0.0525862	0.0469647	0.0481815	0.0500398	0.0507995	0.0497739	0.049599	0.0531354	0.0517964	0.0524311
D13_275_25	0.0702434	0.0633954	0.0631987	0.0634778	0.0597789	0.0557846	0.0547399	0.0550041	0.0540985	0.0540447	0.0515207	0.0485664	0.0458103	0.0457961	0.0468782	0.0459903	0.0406486	0.0411449	0	0.0376183	0.0388386	0.0387043	0.038938	0.0395916	0.0402329	0.0407196	0.0409456	0.0475118	0.042196	0.0435133	0.0496302	0.0497223	0.0511454	0.0500772	0.0498004	0.048091	0.049257	0.0498166	0.0508099	0.0514993	0.0478666	0.0493354	0.0506231	0.051333	0.0506271	0.0507115	0.0555672	0.0538511	0.053761
D13_330_36	0.0592867	0.0537223	0.0540551	0.0547391	0.0522808	0.0489115	0.0467017	0.0464018	0.0457253	0.0459127	0.0444028	0.043181	0.0398042	0.0391494	0.0378692	0.0396796	0.0383071	0.0394652	0.0376183	0	0.032576	0.0346622	0.0344767	0.0331335	0.0331018	0.033209	0.0339861	0.0402949	0.0354445	0.035802	0.0392797	0.0404598	0.0401083	0.0421246	0.042165	0.0384558	0.03883	0.0406295	0.047079	0.0479546	0.0394911	0.0401782	0.0417367	0.0439687	0.0447824	0.0433353	0.0458349	0.044172	0.0444653
D13_331_13	0.0595648	0.0555099	0.0547022	0.0554218	0.0534107	0.0509304	0.0487884	0.0486609	0.047411	0.0474189	0.0463643	0.045702	0.0427768	0.0420408	0.0402336	0.0421899	0.039764	0.0406869	0.0388386	0.032576	0	0.0357104	0.0356799	0.0356372	0.0358418	0.0355159	0.0358343	0.0417199	0.0384281	0.0384212	0.0418452	0.0429545	0.040857	0.0439687	0.0446962	0.0404367	0.0406675	0.0415567	0.0482199	0.0491485	0.04083	0.0414452	0.0425956	0.0449975	0.0464302	0.0453253	0.0486227	0.0464915	0.0458
D13_347_15	0.0653057	0.0589509	0.0587875	0.0593459	0.0561557	0.0533517	0.0515771	0.0508279	0.0501706	0.0504648	0.0486909	0.0470793	0.0440917	0.0438577	0.0435099	0.0426781	0.0400613	0.0410593	0.0387043	0.0346622	0.0357104	0	0.0332583	0.0332298	0.0337184	0.0336584	0.0342501	0.0433254	0.0361552	0.0366465	0.0411275	0.0416522	0.0434554	0.0447374	0.0460559	0.0429324	0.0437304	0.0447611	0.0485014	0.0499416	0.0427686	0.0438167	0.0450831	0.0460628	0.0466842	0.0460573	0.0481931	0.046851	0.0472843
D13_357_20	0.0640681	0.0580685	0.058072	0.0584938	0.0555755	0.0525594	0.050804	0.0502009	0.0495476	0.0497405	0.048105	0.0464419	0.043646	0.0432556	0.0427634	0.0429338	0.0403473	0.0414009	0.038938	0.0344767	0.0356799	0.0332583	0	0.0330027	0.0334544	0.0335076	0.0341641	0.0417364	0.0359783	0.0365359	0.0408298	0.041566	0.0422145	0.0435483	0.044962	0.0419356	0.0427605	0.0438351	0.0470805	0.0485852	0.0420992	0.0429579	0.0442609	0.0450336	0.0454564	0.0448662	0.0474287	0.0460453	0.0464314
D13_372_25	0.062001	0.0553621	0.0560959	0.0568162	0.0536708	0.0509253	0.0490501	0.047889	0.047852	0.0483404	0.0466824	0.0448672	0.0421975	0.041651	0.0412425	0.0407097	0.0400759	0.0412727	0.0395916	0.0331335	0.0356372	0.0332298	0.0330027	0	0.0295552	0.0297474	0.0314469	0.0404973	0.0323263	0.0325961	0.0370757	0.0378985	0.0406367	0.0416024	0.0424727	0.0392927	0.0402187	0.0421975	0.0460041	0.0476042	0.0398749	0.041125	0.0427193	0.0436012	0.0432993	0.0415656	0.0440251	0.0431502	0.0440512
D13_375_30	0.0614531	0.0550492	0.0558888	0.0565279	0.0535346	0.0509281	0.0488798	0.0475745	0.0476047	0.0481282	0.0466866	0.0451942	0.0424246	0.0418357	0.0411095	0.0404556	0.0408156	0.0419355	0.0402329	0.0331018	0.0358418	0.0337184	0.0334544	0.0295552	0	0.0293865	0.031281	0.0407005	0.0322121	0.0321736	0.0363134	0.0372556	0.0403327	0.0416791	0.0424679	0.0391807	0.0399699	0.042103	0.046629	0.048199	0.0397408	0.0408173	0.0423725	0.0437765	0.0435606	0.0415486	0.0435017	0.0426821	0.0436957
D13_380_36	0.0618841	0.0559814	0.0564603	0.0572726	0.054287	0.0518512	0.0495549	0.0480174	0.0479508	0.0487199	0.0473573	0.046256	0.0431485	0.0424246	0.0412818	0.0407127	0.0411355	0.0423654	0.0407196	0.033209	0.0355159	0.0336584	0.0335076	0.0297474	0.0293865	0	0.0310611	0.0407087	0.0319667	0.0314833	0.0354789	0.0366615	0.0396577	0.041632	0.0428153	0.0387668	0.0394198	0.0415951	0.0474628	0.0491326	0.0394319	0.0402908	0.0419521	0.0437511	0.0439225	0.0416357	0.0432191	0.0422419	0.04328
D13_381_13	0.0620937	0.0560214	0.0562028	0.0569192	0.0540236	0.0516459	0.0493739	0.0482326	0.0476533	0.0484239	0.0471748	0.0460743	0.0426889	0.0422317	0.0414895	0.0406351	0.0412161	0.0424463	0.0409456	0.0339861	0.0358343	0.0342501	0.0341641	0.0314469	0.031281	0.0310611	0	0.0414157	0.0333794	0.0334297	0.036582	0.0368623	0.0399061	0.041836	0.042984	0.0395898	0.0403057	0.0417409	0.0475969	0.0490677	0.0402641	0.0407495	0.0419404	0.0437915	0.0443557	0.0429159	0.0436779	0.042811	0.0433402
D13_401_20	0.0629067	0.0601232	0.0600347	0.0601117	0.0595511	0.0548812	0.0530668	0.0534549	0.0517781	0.0514722	0.0506883	0.048677	0.0472456	0.0460422	0.0443496	0.0517941	0.0492543	0.049379	0.0475118	0.0402949	0.0417199	0.0433254	0.0417364	0.0404973	0.0407005	0.0407087	0.0414157	0	0.0385898	0.0394296	0.0433279	0.0452654	0.035177	0.036103	0.0395039	0.0381763	0.0382735	0.039724	0.0429649	0.04353	0.0400651	0.0398398	0.0409968	0.040995	0.0387362	0.0390601	0.0454844	0.0429716	0.0422638
D13_408_25	0.0658569	0.059056	0.0599408	0.0606826	0.0575408	0.0543149	0.0516144	0.050342	0.0501631	0.0510506	0.0491863	0.0459143	0.0433613	0.0429277	0.0431897	0.0417827	0.0431167	0.0441948	0.042196	0.0354445	0.0384281	0.0361552	0.0359783	0.0323263	0.0322121	0.0319667	0.0333794	0.0385898	0	0.0291288	0.034005	0.0346808	0.038829	0.0387388	0.0403798	0.0376349	0.0387029	0.0404791	0.0466449	0.0473927	0.0384762	0.0397787	0.0411237	0.0426176	0.0411725	0.0399049	0.0412554	0.0406352	0.0415793
D13_416_30	0.0676716	0.0616061	0.0621561	0.0629609	0.0598535	0.0563619	0.0533554	0.0519356	0.051542	0.0525105	0.050856	0.0485767	0.0453745	0.0446045	0.0439018	0.0426616	0.044264	0.045422	0.0435133	0.035802	0.0384212	0.0366465	0.0365359	0.0325961	0.0321736	0.0314833	0.0334297	0.0394296	0.0291288	0	0.0332551	0.0343204	0.0384295	0.0400095	0.0416858	0.0378267	0.0387481	0.0406625	0.0476711	0.048611	0.0383296	0.0392553	0.0408902	0.0429855	0.0420904	0.0400805	0.0418797	0.0407713	0.0416117
D13_432_36	0.0627882	0.0575302	0.0582152	0.0589533	0.0567361	0.0552548	0.0516963	0.049539	0.0497083	0.0514593	0.0509621	0.0498732	0.0463295	0.0456413	0.0440634	0.0436455	0.0490389	0.0506779	0.0496302	0.0392797	0.0418452	0.0411275	0.0408298	0.0370757	0.0363134	0.0354789	0.036582	0.0433279	0.034005	0.0332551	0	0.0324004	0.0370411	0.0396102	0.0412411	0.037491	0.0378836	0.0401363	0.0490305	0.0509087	0.039626	0.0392303	0.0407292	0.0433358	0.0437608	0.0415566	0.0386577	0.0390189	0.0403666
D13_433_13	0.0627079	0.0564459	0.0572502	0.05816	0.0554188	0.0542977	0.051393	0.0491686	0.0494498	0.0512062	0.0505003	0.0498025	0.0465171	0.0461021	0.0452792	0.0435323	0.0489857	0.0507434	0.0497223	0.0404598	0.0429545	0.0416522	0.041566	0.0378985	0.0372556	0.0366615	0.0368623	0.0452654	0.0346808	0.0343204	0.0324004	0	0.038287	0.0399692	0.0415036	0.0386383	0.0393973	0.0412346	0.0491854	0.0511747	0.0404574	0.0404826	0.0413046	0.0440475	0.0443847	0.0427003	0.0389067	0.0398881	0.0409474
D13_435_15	0.0556082	0.0534517	0.0533131	0.053802	0.0537754	0.0518974	0.0490234	0.0484239	0.0468707	0.0473795	0.0484165	0.0483329	0.0457056	0.0443325	0.0416229	0.0489137	0.0508293	0.0522235	0.0511454	0.0401083	0.040857	0.0434554	0.0422145	0.0406367	0.0403327	0.0396577	0.0399061	0.035177	0.038829	0.0384295	0.0370411	0.038287	0	0.0334308	0.0357585	0.0328811	0.0326389	0.034569	0.0433291	0.0449946	0.0360137	0.0347962	0.0356019	0.0372299	0.0389749	0.0373933	0.0384748	0.0368106	0.0359222
D13_460_20	0.0577419	0.053787	0.0543728	0.0545806	0.0534632	0.0507843	0.0487425	0.0483373	0.0473823	0.047409	0.0466933	0.045451	0.0439892	0.0431364	0.0425598	0.0482465	0.0490333	0.0498323	0.0500772	0.0421246	0.0439687	0.0447374	0.0435483	0.0416024	0.0416791	0.041632	0.041836	0.036103	0.0387388	0.0400095	0.0396102	0.0399692	0.0334308	0	0.0331617	0.0325432	0.0332552	0.0350359	0.0416453	0.0434618	0.0368621	0.0367779	0.0377293	0.0377016	0.0367425	0.0363891	0.0380613	0.0369679	0.0371831
D13_561_25	0.0578086	0.0539894	0.0547452	0.0548083	0.0532408	0.0496478	0.0479411	0.0482171	0.0474054	0.0472337	0.0465138	0.044933	0.042288	0.0414662	0.0418278	0.0477515	0.0484389	0.0497379	0.0498004	0.042165	0.0446962	0.0460559	0.044962	0.0424727	0.0424679	0.0428153	0.042984	0.0395039	0.0403798	0.0416858	0.0412411	0.0415036	0.0357585	0.0331617	0	0.0298214	0.0307925	0.0329099	0.0389327	0.0405311	0.0351431	0.0352407	0.0365932	0.0369732	0.0367848	0.0355775	0.0371201	0.0360912	0.0367687
D13_590_30	0.0554655	0.0524684	0.0525864	0.0528807	0.0514817	0.049031	0.0465769	0.0462677	0.0457314	0.0456918	0.0453096	0.0450677	0.0414281	0.0403241	0.0390504	0.0448105	0.0457951	0.0475099	0.048091	0.0384558	0.0404367	0.0429324	0.0419356	0.0392927	0.0391807	0.0387668	0.0395898	0.0381763	0.0376349	0.0378267	0.037491	0.0386383	0.0328811	0.0325432	0.0298214	0	0.0265652	0.029292	0.0381382	0.0398984	0.0309957	0.0309988	0.0327908	0.0345355	0.0356386	0.0333801	0.0342651	0.0332205	0.0337777
D13_631_36	0.0548515	0.0523371	0.05239	0.0527381	0.0516708	0.0495586	0.0468298	0.0465535	0.0458638	0.045954	0.0459684	0.0460322	0.0423743	0.041226	0.0393029	0.045723	0.0471304	0.0487784	0.049257	0.03883	0.0406675	0.0437304	0.0427605	0.0402187	0.0399699	0.0394198	0.0403057	0.0382735	0.0387029	0.0387481	0.0378836	0.0393973	0.0326389	0.0332552	0.0307925	0.0265652	0	0.0292403	0.0385839	0.0405963	0.0313446	0.0310507	0.0327291	0.0347873	0.0361189	0.0338005	0.0347465	0.0335148	0.0337995
D13_632_13	0.0588241	0.0560897	0.0558585	0.0561801	0.0549788	0.0523669	0.049871	0.0499677	0.0487072	0.0486978	0.0484204	0.0480087	0.0445664	0.0434979	0.0419182	0.0476049	0.0486533	0.0500847	0.0498166	0.0406295	0.0415567	0.0447611	0.0438351	0.0421975	0.042103	0.0415951	0.0417409	0.039724	0.0404791	0.0406625	0.0401363	0.0412346	0.034569	0.0350359	0.0329099	0.029292	0.0292403	0	0.0389829	0.0409709	0.0335603	0.0334015	0.0343472	0.0362053	0.0378342	0.0364021	0.0378677	0.0364666	0.0358046
D13_640_15	0.0666836	0.0633137	0.0629478	0.0626986	0.0606586	0.0563615	0.0559942	0.0565492	0.0554809	0.0549175	0.0532247	0.0505528	0.050133	0.0495857	0.0495186	0.053995	0.0516368	0.0521464	0.0508099	0.047079	0.0482199	0.0485014	0.0470805	0.0460041	0.046629	0.0474628	0.0475969	0.0429649	0.0466449	0.0476711	0.0490305	0.0491854	0.0433291	0.0416453	0.0389327	0.0381382	0.0385839	0.0389829	0	0.0340225	0.0384791	0.0391959	0.0401644	0.0384529	0.0371508	0.037683	0.0444719	0.0430694	0.042379
D13_694_20	0.0694141	0.0657809	0.06555	0.0652063	0.0631922	0.0575341	0.0570553	0.0581048	0.0569301	0.0561662	0.0542206	0.0507498	0.0501896	0.0496232	0.0501747	0.0550759	0.0520575	0.0525862	0.0514993	0.0479546	0.0491485	0.0499416	0.0485852	0.0476042	0.048199	0.0491326	0.0490677	0.04353	0.0473927	0.048611	0.0509087	0.0511747	0.0449946	0.0434618	0.0405311	0.0398984	0.0405963	0.0409709	0.0340225	0	0.0369083	0.0381122	0.0392732	0.0383458	0.0365688	0.0372292	0.0443205	0.0427894	0.042363
D13_705_25	0.0588684	0.0557134	0.0554653	0.0556545	0.0537465	0.0505658	0.0482987	0.0481261	0.0477027	0.047696	0.0465972	0.0459697	0.0429861	0.0421508	0.041276	0.0457191	0.0455536	0.0469647	0.0478666	0.0394911	0.04083	0.0427686	0.0420992	0.0398749	0.0397408	0.0394319	0.0402641	0.0400651	0.0384762	0.0383296	0.039626	0.0404574	0.0360137	0.0368621	0.0351431	0.0309957	0.0313446	0.0335603	0.0384791	0.0369083	0	0.0287096	0.0306775	0.0329597	0.0336088	0.0315443	0.0336407	0.0323819	0.0329515
D13_714_36	0.0571245	0.0546192	0.0541961	0.0542933	0.0528357	0.0501628	0.0476708	0.0472603	0.04647	0.046723	0.0465443	0.0466352	0.0432357	0.0423332	0.0406754	0.0459315	0.0470013	0.0481815	0.0493354	0.0401782	0.0414452	0.0438167	0.0429579	0.041125	0.0408173	0.0402908	0.0407495	0.0398398	0.0397787	0.0392553	0.0392303	0.0404826	0.0347962	0.0367779	0.0352407	0.0309988	0.0310507	0.0334015	0.0391959	0.0381122	0.0287096	0	0.0298324	0.0325409	0.0338797	0.0315086	0.0323472	0.0309286	0.031643
D13_715_13	0.0583996	0.0559938	0.0554866	0.0556828	0.0544025	0.0518823	0.0494557	0.0491718	0.0481004	0.0484269	0.0483404	0.0483484	0.0451388	0.0442808	0.042817	0.0476977	0.0487829	0.0500398	0.0506231	0.0417367	0.0425956	0.0450831	0.0442609	0.0427193	0.0423725	0.0419521	0.0419404	0.0409968	0.0411237	0.0408902	0.0407292	0.0413046	0.0356019	0.0377293	0.0365932	0.0327908	0.0327291	0.0343472	0.0401644	0.0392732	0.0306775	0.0298324	0	0.0333399	0.0352929	0.0336023	0.0345691	0.0332004	0.0327192
D13_720_15	0.0605442	0.0576039	0.0573517	0.0573127	0.0559311	0.0526216	0.0509301	0.0509735	0.0498714	0.0497092	0.0490488	0.0480473	0.0457428	0.0449817	0.0442306	0.0496415	0.049552	0.0507995	0.051333	0.0439687	0.0449975	0.0460628	0.0450336	0.0436012	0.0437765	0.0437511	0.0437915	0.040995	0.0426176	0.0429855	0.0433358	0.0440475	0.0372299	0.0377016	0.0369732	0.0345355	0.0347873	0.0362053	0.0384529	0.0383458	0.0329597	0.0325409	0.0333399	0	0.034177	0.0333237	0.0357976	0.0345285	0.0340994
D13_733_20	0.0628272	0.0591237	0.0594054	0.0592421	0.0575376	0.0529987	0.0517509	0.0519639	0.0512466	0.0508787	0.0492986	0.0470146	0.0455975	0.0449115	0.04504	0.0500077	0.0492971	0.0497739	0.0506271	0.0447824	0.0464302	0.0466842	0.0454564	0.0432993	0.0435606	0.0439225	0.0443557	0.0387362	0.0411725	0.0420904	0.0437608	0.0443847	0.0389749	0.0367425	0.0367848	0.0356386	0.0361189	0.0378342	0.0371508	0.0365688	0.0336088	0.0338797	0.0352929	0.034177	0	0.0306914	0.0350888	0.0340322	0.0344211
D13_740_25	0.0596068	0.0563176	0.056568	0.0564788	0.0549394	0.0513054	0.0494456	0.0491847	0.048827	0.0487028	0.0477761	0.0462064	0.0441565	0.0432733	0.0426724	0.0481889	0.0489004	0.049599	0.0507115	0.0433353	0.0453253	0.0460573	0.0448662	0.0415656	0.0415486	0.0416357	0.0429159	0.0390601	0.0399049	0.0400805	0.0415566	0.0427003	0.0373933	0.0363891	0.0355775	0.0333801	0.0338005	0.0364021	0.037683	0.0372292	0.0315443	0.0315086	0.0336023	0.0333237	0.0306914	0	0.0319489	0.0308027	0.0319821
D13_747_30	0.0567212	0.052381	0.0529598	0.0530931	0.0513339	0.0504362	0.04783	0.0463146	0.0466088	0.0477354	0.0475723	0.0472482	0.0438422	0.0433198	0.0425025	0.0459332	0.051622	0.0531354	0.0555672	0.0458349	0.0486227	0.0481931	0.0474287	0.0440251	0.0435017	0.0432191	0.0436779	0.0454844	0.0412554	0.0418797	0.0386577	0.0389067	0.0384748	0.0380613	0.0371201	0.0342651	0.0347465	0.0378677	0.0444719	0.0443205	0.0336407	0.0323472	0.0345691	0.0357976	0.0350888	0.0319489	0	0.0288082	0.0311373
D13_750_36	0.0569705	0.0535542	0.053881	0.0539915	0.0525021	0.0504988	0.0477988	0.0467263	0.0464412	0.0472698	0.0472768	0.0467654	0.0433974	0.0426433	0.0418039	0.046217	0.0503966	0.0517964	0.0538511	0.044172	0.0464915	0.046851	0.0460453	0.0431502	0.0426821	0.0422419	0.042811	0.0429716	0.0406352	0.0407713	0.0390189	0.0398881	0.0368106	0.0369679	0.0360912	0.0332205	0.0335148	0.0364666	0.0430694	0.0427894	0.0323819	0.0309286	0.0332004	0.0345285	0.0340322	0.0308027	0.0288082	0	0.0303267
D13_751_13	0.0580676	0.055162	0.0551493	0.0553067	0.0541582	0.0522421	0.0494489	0.0486679	0.0477479	0.0484656	0.0487729	0.0484138	0.0451384	0.0442476	0.0429414	0.0477285	0.0511958	0.0524311	0.053761	0.0444653	0.0458	0.0472843	0.0464314	0.0440512	0.0436957	0.04328	0.0433402	0.0422638	0.0415793	0.0416117	0.0403666	0.0409474	0.0359222	0.0371831	0.0367687	0.0337777	0.0337995	0.0358046	0.042379	0.042363	0.0329515	0.031643	0.0327192	0.0340994	0.0344211	0.0319821	0.0311373	0.0303267	0
D13_754_15	0.0602564	0.0571159	0.0571197	0.0571036	0.0560172	0.0533513	0.0510237	0.0507027	0.0496408	0.049915	0.0498224	0.0488902	0.0461368	0.0452638	0.0444569	0.0498301	0.0519227	0.0531669	0.0544902	0.0462107	0.0475448	0.0481556	0.0472306	0.0454572	0.0453452	0.0451489	0.0450191	0.0420631	0.0432461	0.0436279	0.0428558	0.0434797	0.0372019	0.0371063	0.0374739	0.0353616	0.0355732	0.0373214	0.0423161	0.0425077	0.034941	0.0336596	0.0347765	0.0348019	0.0347106	0.0330214	0.0331606	0.0321189	0.032172
D13_761_20	0.0621485	0.0581262	0.0584829	0.0584209	0.0565216	0.0531222	0.0517119	0.0514446	0.0509061	0.0509472	0.049452	0.0474357	0.0459248	0.0453304	0.0455991	0.0499753	0.0506637	0.0512427	0.0532076	0.0471374	0.049131	0.0482781	0.0472325	0.0445921	0.044864	0.0451037	0.0455345	0.0411955	0.042666	0.0437884	0.0440941	0.0443676	0.0400344	0.0365653	0.0372744	0.0365198	0.0371247	0.0389883	0.0398954	0.0401575	0.035886	0.0357318	0.0372887	0.0356734	0.0327174	0.0319721	0.0340161	0.0333545	0.0342906
D13_768_25	0.0588878	0.0546718	0.0553515	0.0552848	0.0534191	0.0505899	0.0485654	0.0479371	0.047876	0.0480709	0.0470754	0.0457715	0.0434862	0.0427808	0.0427096	0.0470538	0.0494876	0.0505424	0.0529855	0.0450733	0.0476428	0.047133	0.046147	0.042585	0.0425358	0.0425075	0.0434842	0.0420782	0.0405851	0.0413461	0.0411968	0.041918	0.0387444	0.0361131	0.0356574	0.0338281	0.0344336	0.0372082	0.0408744	0.0410073	0.0335478	0.0332306	0.0355366	0.0351136	0.0326541	0.029965	0.0307089	0.0302591	0.032026
D13_771_30	0.061	0.0564999	0.0571896	0.0576455	0.0564979	0.0549526	0.052385	0.0513565	0.0515895	0.0521867	0.0516786	0.0508559	0.0481915	0.047603	0.0471432	0.0505517	0.0547989	0.0567526	0.0581212	0.0478094	0.0502136	0.0497725	0.0492473	0.0455586	0.0451686	0.0449557	0.0458411	0.0473313	0.0427116	0.0434222	0.0420002	0.0425608	0.0406063	0.0400948	0.0404688	0.0375909	0.0381492	0.041032	0.0488417	0.0494711	0.0383044	0.0383254	0.0394659	0.0404663	0.0396665	0.0368055	0.0351203	0.0350063	0.0360046
D13_778_36	0.0574793	0.0538625	0.0544118	0.0545278	0.0531031	0.0511124	0.0482653	0.0473226	0.0469124	0.0476124	0.0475868	0.0467908	0.0436661	0.0429549	0.0420986	0.0461459	0.0508464	0.0521265	0.0548747	0.0450096	0.0473219	0.0476775	0.0468814	0.0436311	0.0432007	0.0427808	0.0435936	0.0438793	0.0410603	0.0412998	0.0395774	0.0407768	0.0376968	0.037033	0.0365231	0.0337235	0.033853	0.0368742	0.0440631	0.0442919	0.0337321	0.0323214	0.034588	0.035586	0.0347718	0.0314676	0.0296729	0.0291978	0.0309961
D13_779_13	0.059137	0.056105	0.0561511	0.0563327	0.0553071	0.0535157	0.0506794	0.0501073	0.0489988	0.0495164	0.0496887	0.0489347	0.0460402	0.0452177	0.0439819	0.0488256	0.0527781	0.0540403	0.0561815	0.046461	0.0478342	0.0490103	0.0481612	0.0457082	0.0455272	0.0450379	0.0452321	0.0433763	0.04321	0.0434079	0.0419872	0.0428933	0.037134	0.0376594	0.037756	0.034713	0.0346437	0.0365306	0.0436451	0.044157	0.0349148	0.033675	0.0349427	0.0358616	0.0358358	0.0334093	0.032731	0.0317671	0.031852
D13_782_15	0.0629531	0.058589	0.0589564	0.0589807	0.0570339	0.0547642	0.052389	0.0519272	0.0513708	0.0516496	0.0502675	0.0487028	0.0463678	0.0459661	0.0458985	0.0482428	0.0513926	0.0526645	0.0557855	0.0475202	0.0492442	0.0487848	0.0481764	0.0458419	0.0458841	0.0456687	0.0456575	0.0454472	0.0428547	0.0437156	0.042959	0.0432271	0.040369	0.0388064	0.0393071	0.0368733	0.0373156	0.0388123	0.0441731	0.0449384	0.0368774	0.0366298	0.0377776	0.0378098	0.0369608	0.0355672	0.0350245	0.0344491	0.0347535
D13_789_20	0.0636595	0.0577577	0.0588586	0.0588442	0.0560055	0.0532306	0.0518565	0.0510786	0.0515201	0.0517472	0.0487779	0.0467111	0.0455166	0.0453819	0.046726	0.047951	0.0498804	0.0506679	0.0549126	0.0488104	0.0517353	0.049024	0.0484071	0.0451958	0.0455064	0.04584	0.0462423	0.0447445	0.0416702	0.043602	0.043678	0.0432307	0.043403	0.0377356	0.0390229	0.0381756	0.0392455	0.0413971	0.0436455	0.0442953	0.0383239	0.0390467	0.0406822	0.0394981	0.0355079	0.0349279	0.0350707	0.0355694	0.0371037
D13_797_25	0.0614323	0.0565707	0.0578563	0.057763	0.0554701	0.0524724	0.0502961	0.0496076	0.0497802	0.0500919	0.0482285	0.0467668	0.0445115	0.0441065	0.0445005	0.0477804	0.0513286	0.0522893	0.0563809	0.0481896	0.0512825	0.0507286	0.0497907	0.0460264	0.0458468	0.0457157	0.0469656	0.0447727	0.0422707	0.0432747	0.0430487	0.0438955	0.0418784	0.0378587	0.0379629	0.0362402	0.0368461	0.0397569	0.044602	0.0452791	0.0369191	0.0367361	0.0392341	0.0390667	0.0358802	0.033389	0.0337302	0.0332753	0.0352838
D13_807_30	0.0593323	0.0539998	0.0553908	0.0554722	0.05292	0.0504894	0.0480146	0.047014	0.0474004	0.0479986	0.0463394	0.0448333	0.0424353	0.041875	0.0421576	0.0446182	0.0491812	0.0506061	0.0547116	0.0456994	0.0488564	0.0479491	0.0472298	0.0432173	0.0429727	0.0427308	0.0439644	0.0445802	0.0396257	0.0403245	0.0399034	0.040551	0.0397845	0.0366492	0.0363068	0.0339099	0.0345826	0.0376801	0.04377	0.0444466	0.0346319	0.0344609	0.0369185	0.0373922	0.0350191	0.0320437	0.0310673	0.0309451	0.0330676
D13_813_36	0.0577377	0.0526911	0.0541789	0.0543516	0.0523002	0.0506035	0.0480295	0.0468295	0.0473484	0.0482857	0.0473146	0.0461818	0.0437203	0.0434792	0.0435671	0.0458256	0.0525546	0.0541556	0.0588423	0.0483332	0.0516881	0.050992	0.0503609	0.0463006	0.04583	0.04575	0.046539	0.0482976	0.0428928	0.0438621	0.0411673	0.0412869	0.0412178	0.0385588	0.0378748	0.0358719	0.0364451	0.0398111	0.0467402	0.0476416	0.0370291	0.0364055	0.0385861	0.0395825	0.0379913	0.0346724	0.0314569	0.0319943	0.0344317
D20_12_36	0.0330571	0.0269897	0.0282768	0.0291775	0.0295407	0.035592	0.033848	0.0328094	0.0333656	0.0347624	0.0382309	0.0432524	0.0450729	0.0445215	0.0425549	0.0499331	0.0553966	0.0570576	0.0639785	0.0539748	0.0555615	0.0593624	0.0584121	0.0557803	0.0554709	0.0563642	0.0564354	0.0597681	0.0595741	0.0619981	0.0577612	0.0568923	0.0531118	0.0537523	0.0540639	0.0523713	0.0521624	0.0559794	0.0632217	0.0657157	0.0556596	0.0544481	0.0557919	0.057506	0.0590499	0.0562075	0.0525185	0.0536147	0.0550387
D20_13_20	0.0334436	0.0284052	0.0285882	0.0295223	0.0303249	0.036694	0.0349967	0.0340353	0.0342453	0.0355078	0.0391914	0.0449476	0.0467233	0.0460319	0.0436654	0.0517328	0.056412	0.0580718	0.0643912	0.0546489	0.0553446	0.0599297	0.0589756	0.0570728	0.0567661	0.0572813	0.0572714	0.0597664	0.0609708	0.0630779	0.0589706	0.0582472	0.0528986	0.0544213	0.0548083	0.0526689	0.0522794	0.0559027	0.0633875	0.0658976	0.0557539	0.0542929	0.055615	0.0574655	0.0595545	0.0566244	0.0534857	0.0541483	0.0551727
D20_16_21	0.0334198	0.0282912	0.0287911	0.0294519	0.0300597	0.0362286	0.0345361	0.0334868	0.0338416	0.035091	0.038718	0.0444181	0.0462127	0.0455764	0.043251	0.051109	0.0559876	0.0577152	0.0644133	0.054845	0.0556891	0.0599832	0.0590367	0.0570614	0.0567014	0.0573514	0.0571893	0.0602442	0.0609619	0.0631102	0.0589036	0.0581358	0.053443	0.0545198	0.0548418	0.052869	0.0526615	0.056169	0.0634862	0.065975	0.0559728	0.0546083	0.055934	0.0576342	0.0595289	0.056633	0.0531952	0.0540263	0.0553489
D20_23_25	0.0326655	0.0277555	0.028315	0.0290195	0.0294103	0.0352777	0.0333827	0.0323821	0.0328343	0.034133	0.0377223	0.0432831	0.0451419	0.0445397	0.0423705	0.0499159	0.0550713	0.056802	0.0636322	0.0539427	0.0549169	0.0590439	0.0580748	0.055934	0.0555746	0.0562719	0.0562232	0.0595345	0.0597259	0.0619235	0.0577168	0.0569878	0.0527598	0.0537541	0.053827	0.0518894	0.051709	0.0553385	0.0626419	0.0652245	0.0550847	0.0537926	0.0551643	0.056912	0.0587564	0.0558653	0.0522435	0.0532074	0.054599
D20_33_36	0.0320916	0.0277435	0.028544	0.0294189	0.0295955	0.0354727	0.0336157	0.0322197	0.0328434	0.0342804	0.0377966	0.0431813	0.045191	0.0445367	0.0424269	0.049324	0.0547785	0.0565528	0.0631409	0.0532696	0.0544481	0.0583698	0.0575025	0.0549777	0.0546069	0.0552734	0.0553986	0.0593733	0.0587581	0.0607443	0.0566168	0.0559338	0.052469	0.0534303	0.053637	0.0516356	0.051386	0.0551393	0.0626129	0.0652377	0.0547638	0.053598	0.0548978	0.0568119	0.0586825	0.0557653	0.0519521	0.0529859	0.0544084
D20_34_20	0.033124	0.0287487	0.0290483	0.0299492	0.0299439	0.0358919	0.0340825	0.0326703	0.0331231	0.0346533	0.0379674	0.0434957	0.0455339	0.044948	0.0428241	0.049159	0.0543844	0.0559915	0.0626477	0.0534203	0.0540073	0.0579376	0.0572177	0.055038	0.0547288	0.0551982	0.0552418	0.0596771	0.0587954	0.0608007	0.0566361	0.0557191	0.0527984	0.0539118	0.0541418	0.0518737	0.0517088	0.0551881	0.0625027	0.0652254	0.0549156	0.0536461	0.05491	0.0569755	0.059003	0.0561904	0.0521626	0.0533188	0.05464
D20_36_21	0.0327854	0.0293976	0.0296019	0.0302578	0.0308901	0.036733	0.0348961	0.0336651	0.0339394	0.0352226	0.0389646	0.0447955	0.0468298	0.0460063	0.0434927	0.0513974	0.0562588	0.0579388	0.0643712	0.0545753	0.0550273	0.0596034	0.0586406	0.0567325	0.0563439	0.0567661	0.0568825	0.0596837	0.0605148	0.0623839	0.0581433	0.0575972	0.0527156	0.0543513	0.0545946	0.052458	0.0521007	0.0555439	0.0630754	0.0657635	0.0555155	0.0540484	0.0553255	0.0572696	0.0594845	0.0566258	0.0532192	0.0539255	0.0550804
D20_44_25	0.0320168	0.0292266	0.0295157	0.0302598	0.0305972	0.0363358	0.0342349	0.0329352	0.0333179	0.0346258	0.0382857	0.0440026	0.0461136	0.0453039	0.0428436	0.0505501	0.0556257	0.0573008	0.0640775	0.0541274	0.0546357	0.0593104	0.0583188	0.0561382	0.0557868	0.0562568	0.0563555	0.0594227	0.0599492	0.0618463	0.0575815	0.0570341	0.0525662	0.0539863	0.0541982	0.0517722	0.0514587	0.0551527	0.0626044	0.0651769	0.0549062	0.0535991	0.0548835	0.0569853	0.0590254	0.0560698	0.0526134	0.0534074	0.0546279
D20_51_30	0.03206	0.0296614	0.0299788	0.0307778	0.0309655	0.0366221	0.0345322	0.0330965	0.0335606	0.0348889	0.0384481	0.0439853	0.0460425	0.0452845	0.0429291	0.0502881	0.0553294	0.0571222	0.0637839	0.0539813	0.0544428	0.0588827	0.0580091	0.0557463	0.055389	0.0558437	0.0559679	0.0594653	0.0594339	0.0613131	0.0571172	0.0567221	0.0525258	0.0539502	0.0541441	0.0516337	0.0513727	0.0549792	0.0623855	0.0650318	0.05463	0.0533603	0.0546754	0.0567652	0.0588509	0.0558582	0.0523361	0.0532204	0.0544397
D20_55_36	0.0318398	0.0286539	0.0294851	0.0303337	0.030243	0.0360719	0.0338329	0.032288	0.0329032	0.0343865	0.0376126	0.0426101	0.0448925	0.044253	0.0422055	0.0489454	0.0544823	0.056217	0.0631625	0.0535447	0.0545369	0.0584995	0.0575895	0.0550494	0.0546954	0.0551969	0.0554288	0.0597396	0.0587018	0.0608184	0.0564867	0.0558196	0.0529358	0.053684	0.0537506	0.0516971	0.051498	0.0552989	0.0624058	0.0650895	0.0548643	0.0535783	0.0549681	0.0570293	0.0587894	0.0558231	0.0516753	0.0528706	0.0546128
D20_56_20	0.0321844	0.0296289	0.0300714	0.0308826	0.0309303	0.0368798	0.0346748	0.0331926	0.0335486	0.0349519	0.0383566	0.0436875	0.0459494	0.0452553	0.0429156	0.0501114	0.0552887	0.0569762	0.0637842	0.054255	0.0547146	0.0591148	0.0582161	0.0559651	0.0556569	0.0561054	0.0561458	0.0598653	0.0596159	0.0615694	0.0572856	0.0567162	0.0530228	0.0541178	0.0542317	0.0519997	0.051787	0.0553533	0.0625587	0.0652705	0.0551477	0.0538275	0.0551051	0.0571786	0.0591295	0.0562243	0.0523341	0.0533599	0.0547949
D20_58_21	0.0322319	0.0298559	0.0304597	0.0309734	0.0312466	0.0371325	0.0348616	0.0335132	0.0339104	0.0350718	0.0385733	0.0438477	0.0460868	0.0454173	0.0430027	0.0509405	0.0561185	0.0578004	0.0649016	0.0552304	0.0559027	0.0603766	0.0593306	0.0571537	0.0567864	0.0573891	0.057439	0.0603941	0.0608381	0.0629872	0.0585906	0.0579675	0.0538343	0.0545899	0.0545778	0.052568	0.0523894	0.0559373	0.0629714	0.0656172	0.0557868	0.0543918	0.0558514	0.0577138	0.0595296	0.056586	0.0528323	0.0538115	0.0554514
D20_71_25	0.0343358	0.0305915	0.0317087	0.0322926	0.0312799	0.0365578	0.0343193	0.0326838	0.033487	0.0348883	0.0368848	0.0410582	0.0435228	0.0431655	0.0416549	0.0467555	0.0522893	0.053989	0.0616913	0.0530503	0.0541042	0.0574574	0.0567665	0.0540724	0.0537734	0.0544832	0.0545609	0.0606317	0.0575558	0.0599714	0.0557152	0.0546249	0.0543221	0.0537241	0.0532508	0.0514183	0.0514699	0.0550511	0.0613269	0.0641559	0.0542233	0.0533425	0.0548861	0.0569451	0.0581733	0.0553988	0.0506307	0.0522306	0.0544475
D20_76_30	0.0341125	0.0307511	0.0319636	0.032465	0.0314799	0.0369146	0.0345613	0.032811	0.0336916	0.0350504	0.0370067	0.0410822	0.0435495	0.043201	0.0415211	0.0467706	0.0524293	0.0540962	0.0618666	0.0528899	0.0540194	0.057439	0.0567519	0.0540421	0.0536944	0.0543459	0.0545668	0.0606596	0.0574767	0.0598365	0.0554749	0.0545244	0.0540728	0.0536143	0.0532219	0.0512566	0.0512898	0.0548705	0.06137	0.0642826	0.0540866	0.0531516	0.0547069	0.0567957	0.0581149	0.0552991	0.0505328	0.0520559	0.054272
D20_79_36	0.0331928	0.0308989	0.0320471	0.0325558	0.0321023	0.0375581	0.0351249	0.0335062	0.0341565	0.0354277	0.0378759	0.0420511	0.0445701	0.0439939	0.0420482	0.048495	0.054087	0.0557879	0.0632966	0.053804	0.0547139	0.0587753	0.0578474	0.0552587	0.054819	0.0554646	0.0557112	0.0602116	0.0586823	0.0608434	0.0564972	0.0558741	0.0536219	0.0537411	0.0534948	0.0514585	0.0512883	0.0549477	0.0617974	0.0645829	0.0543614	0.0532396	0.0548267	0.0568375	0.0583899	0.0553522	0.051126	0.052295	0.0543524
D20_80_20	0.03376	0.0315607	0.032318	0.0327026	0.0323932	0.0378493	0.0354361	0.0340128	0.0343919	0.0355776	0.0380912	0.0423433	0.0447832	0.044302	0.0422791	0.049051	0.054445	0.0560163	0.0636477	0.0545359	0.0550438	0.0592172	0.0583429	0.056138	0.0558756	0.0564741	0.0563479	0.0603899	0.0596497	0.0619151	0.0573413	0.0565191	0.053858	0.0538781	0.0535805	0.0517847	0.0516512	0.0550376	0.0617468	0.0644552	0.0547744	0.0533456	0.0549677	0.0569405	0.0584767	0.0555853	0.0513295	0.0525242	0.0545071
D20_83_21	0.0353622	0.0325979	0.033411	0.0337416	0.033085	0.0383791	0.0360953	0.0346598	0.0351843	0.0363671	0.0384934	0.0425589	0.0450833	0.0446	0.0427741	0.0489781	0.0542133	0.0557616	0.0632649	0.0547237	0.05535	0.0591558	0.0583476	0.0561356	0.055906	0.0565566	0.0563452	0.0610216	0.0596056	0.0619733	0.0575397	0.0565001	0.054784	0.0544845	0.054118	0.0523423	0.052326	0.055679	0.0619631	0.0646323	0.0550533	0.0539034	0.0554792	0.057427	0.0588014	0.056095	0.0516317	0.0530112	0.0550245
D20_104_25	0.0360244	0.0342209	0.0352161	0.0356321	0.0348645	0.03839	0.0361152	0.0348105	0.0353868	0.0364755	0.03846	0.0418991	0.0436277	0.0432405	0.041811	0.047994	0.0529639	0.054403	0.0618752	0.0532398	0.0542087	0.0582218	0.0572774	0.0546283	0.0543181	0.055002	0.0552652	0.0594641	0.0579595	0.0602126	0.0564075	0.0561061	0.0538879	0.0533568	0.0521628	0.0505417	0.0505024	0.0541111	0.0601462	0.0624741	0.0534031	0.0522411	0.0540998	0.0559573	0.0572019	0.0541986	0.050903	0.0516294	0.0539053
D20_112_30	0.0362661	0.0349786	0.0359821	0.0363791	0.0357352	0.0394191	0.0369501	0.0356836	0.036167	0.037196	0.0393803	0.0429509	0.0444145	0.0439396	0.0423865	0.0489751	0.0538931	0.0553771	0.0630257	0.0542093	0.0550052	0.0591831	0.0583198	0.055748	0.055419	0.0559955	0.0562846	0.0602616	0.0588998	0.0611922	0.0573092	0.0571503	0.0546047	0.054101	0.0528268	0.0510447	0.0510608	0.0546404	0.0612756	0.0636524	0.0540801	0.0527888	0.0547337	0.0567921	0.0581776	0.0550114	0.0516101	0.0522117	0.0545606
D20_146_36	0.0350828	0.0351077	0.0359009	0.0364144	0.0362904	0.0405413	0.0378419	0.0366095	0.0370035	0.0378947	0.0404944	0.0446402	0.0461091	0.0453038	0.0429244	0.050026	0.0546678	0.0562192	0.0636551	0.0538771	0.0542613	0.0592479	0.0583136	0.0558308	0.0554622	0.0558198	0.0563742	0.0599578	0.0593095	0.0611041	0.0570548	0.0574277	0.0532982	0.0540791	0.0532121	0.0505792	0.0502491	0.0540426	0.0614593	0.0640791	0.0537037	0.052296	0.0540952	0.0562664	0.0581672	0.0549227	0.0518005	0.0521628	0.0539994
D20_147_20	0.0469195	0.0414561	0.0430543	0.0439416	0.0404921	0.0444843	0.0424112	0.0398417	0.0417098	0.0438083	0.0432297	0.0447095	0.0465365	0.0471247	0.0474069	0.0441864	0.0502343	0.0516477	0.0600109	0.053802	0.0550817	0.0557136	0.0559946	0.0523169	0.0518363	0.0523629	0.053184	0.0676728	0.05504	0.0572909	0.0541163	0.0531283	0.0616801	0.0593036	0.0582157	0.0557691	0.0564477	0.059555	0.0650806	0.0681822	0.0573831	0.057326	0.0590343	0.0615743	0.0624212	0.0596342	0.0528355	0.0553604	0.0587533
D20_275_25	0.0457576	0.0417142	0.0429101	0.0439387	0.041264	0.0453081	0.0433322	0.0410447	0.042723	0.0446009	0.0447611	0.0471575	0.0486423	0.0487137	0.0479014	0.0467463	0.0509661	0.0523125	0.0593617	0.0526841	0.0531325	0.0556598	0.0558024	0.0523906	0.0518373	0.0522988	0.0532651	0.0667728	0.056518	0.0584166	0.0554901	0.0548292	0.061001	0.0596842	0.0586277	0.0555288	0.0558448	0.0592414	0.0653962	0.0684524	0.0572907	0.0570771	0.0586396	0.0614168	0.0628741	0.0600258	0.0547152	0.0564914	0.0593136
D20_330_36	0.046561	0.0436009	0.0448911	0.046104	0.043748	0.0479014	0.0459938	0.0436895	0.0455721	0.0474774	0.0478243	0.0503562	0.0521086	0.0519926	0.0507513	0.0498439	0.0540687	0.0555123	0.0617956	0.0541464	0.0543676	0.0574178	0.0575567	0.0540275	0.0533157	0.0537638	0.0547962	0.0680523	0.0582455	0.0598168	0.056471	0.0559746	0.061442	0.0614518	0.0610488	0.0573333	0.0574293	0.0610799	0.0678973	0.0707305	0.0587393	0.0586154	0.0598048	0.0630518	0.064864	0.0620259	0.0566548	0.0584377	0.0607977
D20_331_20	0.0465553	0.0430456	0.0438496	0.0450347	0.0425909	0.0468977	0.044933	0.0425616	0.043893	0.0457607	0.04607	0.0485166	0.0495076	0.0495582	0.048521	0.0472932	0.051056	0.0523198	0.0585923	0.0520319	0.0518389	0.0543737	0.0547759	0.0517624	0.0512127	0.0515835	0.0524013	0.0662669	0.0561466	0.0576798	0.0550228	0.0546434	0.0601838	0.0600295	0.0594587	0.0558849	0.0560541	0.0592678	0.0660608	0.0691112	0.057285	0.0569263	0.0584313	0.0615413	0.0632612	0.0604605	0.0552513	0.0568966	0.0593136
D20_347_25	0.0464613	0.0420073	0.04325	0.0443347	0.0417755	0.0466307	0.0447084	0.0422383	0.0440634	0.0460435	0.0463399	0.0490296	0.0509491	0.0510525	0.0499818	0.0487472	0.0527958	0.0543604	0.0611907	0.0542823	0.0544815	0.0566325	0.0570137	0.0536549	0.0530769	0.053554	0.0544914	0.0687237	0.0582882	0.0600711	0.0563747	0.0558128	0.0621309	0.0615888	0.0613636	0.0578423	0.0581487	0.0616144	0.0681186	0.0716885	0.0594892	0.0591577	0.0606485	0.0635252	0.0652771	0.0624227	0.0563334	0.0584758	0.061249
D20_357_30	0.0446766	0.0416916	0.0427264	0.0438945	0.0419036	0.046671	0.0446775	0.042515	0.0440254	0.0458717	0.0467782	0.0499764	0.0519765	0.0516858	0.0499416	0.0503566	0.0541247	0.0557158	0.0616252	0.0537227	0.0535523	0.0569383	0.0571743	0.0539777	0.0532761	0.0536172	0.0545695	0.0666934	0.0584062	0.0598399	0.0562015	0.0559459	0.0597419	0.0604049	0.0605043	0.0565104	0.0564363	0.0600993	0.0673509	0.0708166	0.0580849	0.0577048	0.0588904	0.0621564	0.0642948	0.0613955	0.0562003	0.0578139	0.0598727
D20_366_36	0.0454643	0.041889	0.0432687	0.044427	0.0422459	0.0472097	0.0452068	0.0428715	0.0446416	0.0465073	0.0472335	0.0500694	0.0523774	0.0523214	0.0509196	0.050473	0.0547503	0.0562875	0.0624685	0.0547484	0.0550649	0.0577261	0.057863	0.0544298	0.0537175	0.0541984	0.0552314	0.0682422	0.0589516	0.0605535	0.0566838	0.0563548	0.0615028	0.0613613	0.0614675	0.0581395	0.0581022	0.0618068	0.0687281	0.0722978	0.059921	0.0594792	0.0607855	0.0638295	0.0656877	0.0627962	0.0568791	0.0589343	0.0614135
D20_367_20	0.0435559	0.0413867	0.04182	0.0428824	0.041202	0.0464229	0.0445102	0.0423266	0.0435671	0.0453227	0.046508	0.0501427	0.0521804	0.0518845	0.0498873	0.0511565	0.0546228	0.0560773	0.0621133	0.05425	0.0536059	0.0573173	0.0574015	0.0548032	0.0540868	0.0543551	0.0550754	0.0662561	0.0593427	0.0607045	0.0567039	0.0565508	0.0590827	0.0601358	0.0603247	0.0563912	0.0562537	0.059764	0.0669815	0.0706816	0.0580938	0.0573246	0.0586016	0.0617725	0.0643171	0.0612206	0.0559966	0.0575609	0.0595023
D20_375_25	0.0446855	0.0412802	0.042333	0.0434333	0.041324	0.0462305	0.0442106	0.0420034	0.0435446	0.0454235	0.0462419	0.0493883	0.0516047	0.0515558	0.0500746	0.0503283	0.0542605	0.0557726	0.0619376	0.0543425	0.0544897	0.0572534	0.0573852	0.0543158	0.053683	0.05411	0.0549644	0.067279	0.058901	0.0605276	0.0565963	0.0562971	0.060544	0.0605281	0.0607284	0.0573198	0.0572998	0.0608576	0.0676317	0.0711907	0.0590914	0.058584	0.0598419	0.0628484	0.0648188	0.0619185	0.0561921	0.0581414	0.0604943
D20_392_36	0.0454838	0.0423531	0.0434451	0.0444922	0.0424896	0.0474359	0.0451673	0.0428791	0.0444058	0.0462952	0.0472878	0.0506312	0.0529883	0.0528794	0.0512181	0.0516712	0.0559821	0.05739	0.0633056	0.055332	0.0555247	0.0583707	0.0585519	0.0554116	0.0546512	0.0548568	0.056001	0.0679824	0.0596029	0.0611169	0.0569821	0.0570275	0.0611621	0.061309	0.0616874	0.0581248	0.0581001	0.0617561	0.0688044	0.0724373	0.0599808	0.0592998	0.0606861	0.0637485	0.0657983	0.062757	0.0568823	0.0588016	0.0611899
D20_393_20	0.0449693	0.0423367	0.0429727	0.0440733	0.0421797	0.0471811	0.0449758	0.0427012	0.0439835	0.0457796	0.0468849	0.0504826	0.0527789	0.052539	0.0507159	0.0516434	0.0556235	0.0570287	0.062911	0.0551012	0.0548438	0.0578553	0.0580425	0.0552168	0.0544959	0.0546971	0.0555426	0.0668148	0.0594723	0.0608255	0.0567336	0.0566408	0.0599526	0.0604444	0.0609311	0.057348	0.0572902	0.0606944	0.067769	0.0713531	0.0591032	0.0583622	0.0597679	0.0627226	0.0649172	0.0618169	0.0562795	0.0580084	0.0602519
D20_401_25	0.046464	0.0433994	0.0443283	0.0453534	0.0432584	0.0479733	0.0458429	0.0435525	0.0450729	0.0469343	0.0477903	0.0507917	0.0533423	0.0532113	0.0515631	0.0517375	0.0559324	0.057405	0.0629459	0.055106	0.0552105	0.0578905	0.0581224	0.0550535	0.0543522	0.0545007	0.0553916	0.0673132	0.0589759	0.0602181	0.056343	0.0563211	0.0604014	0.0607133	0.0611774	0.0575413	0.0574673	0.0609537	0.0679904	0.0715967	0.0591317	0.0586165	0.0598798	0.0630345	0.0649742	0.061899	0.0564169	0.0581943	0.0605086
D20_408_36	0.0452702	0.042456	0.0436219	0.0446662	0.0427452	0.0475599	0.045357	0.0431242	0.0446537	0.046469	0.0475515	0.0506703	0.0532147	0.0529552	0.0511782	0.0519337	0.0562673	0.0578355	0.0635254	0.0550984	0.0553697	0.0583542	0.0583918	0.0551408	0.0543227	0.0545929	0.0557412	0.0668855	0.059062	0.0603067	0.056418	0.0564104	0.0598242	0.0601912	0.0605791	0.0569521	0.0568585	0.0604577	0.0675979	0.0711379	0.0587373	0.0581952	0.0593947	0.0624436	0.0644041	0.0612979	0.0560859	0.0576904	0.0598207
D20_409_20	0.0457537	0.0432816	0.0437316	0.0447364	0.0429475	0.0478948	0.0458361	0.0435938	0.0448238	0.0465899	0.0476437	0.0510688	0.0534066	0.0533112	0.0514152	0.0522491	0.0562808	0.0576332	0.0632446	0.055521	0.0550769	0.058238	0.0583507	0.0556045	0.0548976	0.054979	0.0558402	0.0669581	0.0594529	0.0608045	0.0567708	0.0567314	0.0598089	0.0602923	0.0606783	0.0569333	0.0568608	0.0602198	0.0673207	0.0709711	0.0584983	0.0577883	0.0590682	0.0621118	0.0643686	0.0611702	0.0558112	0.0574611	0.0595143
D20_416_25	0.0470697	0.0434856	0.0443358	0.0453223	0.0429348	0.0476045	0.0456119	0.0433165	0.0449504	0.0468239	0.0473635	0.0502853	0.0527482	0.0527695	0.0513721	0.0510743	0.055223	0.0566755	0.0627783	0.0554446	0.0555567	0.0580254	0.0581964	0.0550419	0.054329	0.0546168	0.0555781	0.0679292	0.0588533	0.0602753	0.0566147	0.0563129	0.0612641	0.0607489	0.0607118	0.0573574	0.057486	0.0608141	0.0672706	0.0708126	0.0588028	0.0583344	0.0597689	0.0626725	0.0643678	0.0613631	0.0557088	0.0576471	0.060109
D20_432_36	0.0472134	0.0442373	0.0454318	0.0464058	0.0441845	0.0484119	0.0465103	0.0441751	0.0459681	0.0477809	0.0485437	0.0510562	0.0536975	0.0536155	0.0520981	0.0520099	0.0565705	0.0578875	0.0638826	0.0557616	0.0560485	0.0590726	0.0591242	0.0555116	0.054761	0.0549752	0.0562661	0.0674278	0.059061	0.0603359	0.0567345	0.056655	0.060705	0.0605404	0.0602489	0.0568676	0.0568149	0.0604196	0.0666524	0.0701062	0.058345	0.0579497	0.0592624	0.0621805	0.063843	0.0607701	0.0557316	0.0574309	0.0596098
D20_433_20	0.0489708	0.0450178	0.0460023	0.0469203	0.0443219	0.0487408	0.0467406	0.0443924	0.0461149	0.0480378	0.0483762	0.0507004	0.0530822	0.0532123	0.0521344	0.0510109	0.0554744	0.057	0.0631798	0.0559973	0.0562937	0.0584822	0.0587703	0.0553762	0.054641	0.0548301	0.0559115	0.0687723	0.0588413	0.0602477	0.0566433	0.0563071	0.0620622	0.0611355	0.060781	0.0575727	0.0576974	0.0610262	0.0674018	0.070879	0.0589082	0.0585075	0.0599904	0.0629191	0.0645588	0.0614871	0.0555663	0.057627	0.0602109
D20_467_21	0.0428909	0.0427199	0.0437624	0.0443003	0.0436719	0.0468633	0.0450105	0.0436349	0.0443956	0.0454338	0.0475293	0.0497962	0.0524075	0.0518473	0.0497704	0.0556941	0.0593182	0.0603347	0.0657554	0.0573804	0.0581604	0.0619872	0.0609101	0.0573641	0.0568459	0.0577556	0.0590302	0.0618937	0.061581	0.0636811	0.0601502	0.0610534	0.0577688	0.0567984	0.0551579	0.0538953	0.0537732	0.0574013	0.0593706	0.0625374	0.0568386	0.0556539	0.0576205	0.0584206	0.0587681	0.0556178	0.0545946	0.0549595	0.0573246
D20_561_25	0.0455268	0.0476095	0.048075	0.0487436	0.0488208	0.0510983	0.0494402	0.0483633	0.0487126	0.0496929	0.0518471	0.0537978	0.0565467	0.0556817	0.0529782	0.0599583	0.0636872	0.0645101	0.0680732	0.0594283	0.0598458	0.0646872	0.0631051	0.0597426	0.0592472	0.059921	0.0611108	0.0609045	0.0634446	0.0651786	0.061507	0.0624807	0.0570639	0.0573638	0.0555345	0.0543661	0.0539913	0.0572316	0.0573955	0.059959	0.0568038	0.0553973	0.0570931	0.0576631	0.0577484	0.0551779	0.0556965	0.0555541	0.0573141
D20_590_30	0.0457251	0.0503302	0.0499508	0.0508164	0.0520681	0.0552781	0.0532427	0.052561	0.0522107	0.0527295	0.0561125	0.0601237	0.0621587	0.0606765	0.0564446	0.0654301	0.0679932	0.068966	0.0715358	0.0609281	0.0595914	0.067039	0.0656057	0.0634601	0.0626591	0.0626538	0.0635729	0.0616462	0.0666257	0.0671546	0.0635751	0.0653258	0.0555415	0.0593117	0.0586615	0.0553793	0.0542458	0.0572104	0.062656	0.0649268	0.0575231	0.0560101	0.0568382	0.0591032	0.0613451	0.0584571	0.0597225	0.0582098	0.0579901
D20_631_36	0.0456643	0.0498426	0.0495403	0.0503537	0.051388	0.0546848	0.0526922	0.0518968	0.0517572	0.0523425	0.0554703	0.0595072	0.0615219	0.0601485	0.0559931	0.0643065	0.067009	0.0680529	0.0709149	0.0603901	0.0591452	0.0662461	0.0648615	0.0625632	0.061752	0.0616162	0.0627426	0.0618097	0.0657273	0.0662613	0.0626887	0.0643371	0.0555389	0.059122	0.0584938	0.0550526	0.0540184	0.0569591	0.0626812	0.0650627	0.0570528	0.0557233	0.0565853	0.0589617	0.061161	0.0582825	0.0590866	0.0577656	0.0577301
D20_632_20	0.044697	0.0484868	0.0484115	0.0490701	0.0499083	0.0536184	0.0512026	0.0502692	0.0501192	0.0508179	0.0538758	0.0578467	0.0591336	0.0578966	0.0539725	0.0622623	0.0654735	0.0667181	0.070606	0.0599186	0.0589713	0.0653687	0.0641124	0.0619503	0.0611133	0.0610241	0.0618245	0.0618482	0.0648126	0.0656703	0.0614724	0.0630515	0.0551107	0.0581433	0.057445	0.0540242	0.0531163	0.0561158	0.0634465	0.0657195	0.0563787	0.0546784	0.0558488	0.0584917	0.0609654	0.0578288	0.0568642	0.0559686	0.0564947
D20_681_21	0.0461924	0.0505743	0.050208	0.0509623	0.0519439	0.0552628	0.0535139	0.0526645	0.052577	0.0531759	0.0562893	0.0605051	0.0629515	0.0616185	0.0576376	0.0659011	0.0681084	0.0691498	0.0714868	0.0613765	0.0600981	0.0664344	0.0650812	0.0630547	0.0622331	0.0622263	0.0631801	0.0624916	0.0666139	0.0672899	0.063496	0.0648784	0.056205	0.0594334	0.0591812	0.0560815	0.0550765	0.0582502	0.0633096	0.0656414	0.0578847	0.0562306	0.0571268	0.059275	0.0616038	0.0588475	0.0589341	0.0579607	0.0581879
D20_694_25	0.0458797	0.049506	0.049327	0.0500615	0.0507197	0.0539744	0.052202	0.0511431	0.0513245	0.0520857	0.0549741	0.0587717	0.0613172	0.0600909	0.0563936	0.0638925	0.0662021	0.0673355	0.070048	0.0601055	0.0592971	0.0649929	0.0638117	0.0612083	0.0604557	0.0605013	0.0616188	0.0621973	0.0648335	0.0656703	0.0618526	0.0631514	0.0562254	0.0588454	0.0582507	0.0552343	0.0544418	0.0577672	0.0622697	0.0647745	0.0568653	0.0554535	0.056458	0.0585545	0.0605041	0.0575554	0.0573765	0.0567557	0.0574231
D20_705_30	0.0450611	0.0490872	0.0487632	0.0496216	0.050362	0.0543737	0.0521385	0.0508162	0.0511772	0.0518651	0.0551163	0.059939	0.0615593	0.0603367	0.0562515	0.0642205	0.0666228	0.0679882	0.0712058	0.0603497	0.0595292	0.0653747	0.0643837	0.0619866	0.0611424	0.0608222	0.0619616	0.0636967	0.0653197	0.0660479	0.0619469	0.0635625	0.0562181	0.0593704	0.0592232	0.0552327	0.0542223	0.0578805	0.066133	0.06854	0.057051	0.0555953	0.0567772	0.0597411	0.0626919	0.0590866	0.0575658	0.0568841	0.057609
D20_714_36	0.0447546	0.0477318	0.0478075	0.0484446	0.0488687	0.0528182	0.0504657	0.0491002	0.0497015	0.0504248	0.0534771	0.0579647	0.0596404	0.0585866	0.054909	0.0623129	0.0652654	0.0665703	0.0707302	0.0600067	0.0597308	0.0645986	0.0636141	0.0612895	0.0604166	0.0603522	0.0612956	0.0639305	0.0646739	0.0657751	0.0612679	0.0625459	0.0565963	0.0586889	0.0583648	0.0549876	0.0541469	0.0579567	0.0655195	0.0679729	0.0568943	0.0551439	0.056639	0.0593442	0.0618307	0.0584732	0.055632	0.0556491	0.0571115
D20_715_20	0.0442069	0.0476766	0.0473655	0.0480555	0.0491119	0.0535818	0.0510745	0.0499657	0.0499287	0.0506403	0.0541741	0.0591812	0.0606632	0.0593852	0.055373	0.0641836	0.0670204	0.0682977	0.0721523	0.061123	0.0602089	0.0661886	0.0650389	0.062865	0.0620748	0.0619438	0.0627586	0.0633091	0.066321	0.0674214	0.0625414	0.0639733	0.055713	0.0587942	0.0588516	0.0554047	0.0543709	0.0579677	0.0662147	0.0687673	0.0575524	0.0554086	0.0568339	0.0594709	0.0623382	0.058859	0.0564468	0.056047	0.0570469
D20_720_25	0.0447713	0.0478974	0.0477051	0.0483531	0.0488506	0.0530801	0.0507394	0.0493617	0.0497327	0.0505012	0.0536188	0.0582015	0.0598426	0.0588533	0.0550875	0.0627266	0.0653911	0.0667112	0.0703808	0.0600602	0.0594417	0.064439	0.0634263	0.0612027	0.0604567	0.0603062	0.061146	0.0631598	0.0646003	0.0656152	0.0611207	0.0623564	0.0559715	0.0581905	0.0582394	0.0548177	0.0539836	0.0575521	0.0651527	0.0676768	0.0566876	0.0548754	0.0562159	0.0588341	0.0613837	0.058013	0.0554316	0.0554223	0.0566379
D20_729_30	0.0446966	0.0472034	0.047429	0.0480583	0.0483371	0.0525634	0.0500765	0.0483962	0.0492471	0.0501743	0.0530027	0.0575563	0.0591749	0.0582387	0.0546113	0.0614588	0.0647018	0.0660984	0.0700909	0.0593187	0.0593393	0.0637463	0.0630077	0.0602519	0.0594112	0.0592184	0.0604377	0.0636639	0.0634269	0.0645599	0.0599907	0.0612833	0.0561819	0.0581919	0.0581163	0.0545674	0.0536975	0.0575965	0.0653553	0.0678437	0.0562052	0.0547165	0.0561544	0.0589149	0.0613346	0.0577579	0.0546013	0.0549812	0.0564538
D20_733_36	0.0449085	0.0475398	0.0474802	0.0481349	0.0484881	0.0527008	0.0501929	0.04868	0.0493263	0.0502078	0.0531433	0.0577823	0.0591756	0.058278	0.0546016	0.0616392	0.0647004	0.0660835	0.0700958	0.0593371	0.0590203	0.0637864	0.0629521	0.0603265	0.0595191	0.0592906	0.0604499	0.0634098	0.0635797	0.0645852	0.0601031	0.0614415	0.0559106	0.0581471	0.0581182	0.0544416	0.0535871	0.0573703	0.0652771	0.0678492	0.0561358	0.0545227	0.0560145	0.0588701	0.0613613	0.0577138	0.0547725	0.0549212	0.0563845
D20_734_20	0.044714	0.0472053	0.0471264	0.0477754	0.0482572	0.0527367	0.050244	0.0486747	0.0490692	0.049919	0.0530141	0.0575745	0.0590923	0.0581729	0.0545825	0.0619785	0.0649798	0.0663181	0.0704688	0.0599697	0.0595555	0.0642403	0.0633538	0.0609504	0.0601212	0.0601192	0.0610672	0.0634348	0.0644141	0.0655837	0.0607577	0.0619415	0.0561482	0.0580744	0.0580275	0.054748	0.0539473	0.0576127	0.0651074	0.0677993	0.0565862	0.0547422	0.0563702	0.0588595	0.0611891	0.0577298	0.0546134	0.0549143	0.056374
D20_740_25	0.0444436	0.0460087	0.046462	0.0469806	0.0472005	0.0513241	0.0487845	0.0471045	0.0478437	0.0488648	0.0516609	0.055934	0.0575669	0.0566951	0.0534082	0.0602696	0.0637727	0.0652703	0.0696711	0.0589612	0.0592494	0.0633251	0.0624932	0.0596	0.0588083	0.0588246	0.0600547	0.0631172	0.062892	0.0641761	0.0594982	0.0606508	0.0559624	0.0573705	0.0572026	0.0540169	0.0532859	0.0572152	0.0644938	0.0670942	0.0557974	0.0542683	0.0559401	0.0583235	0.0603914	0.0568936	0.0533988	0.0540117	0.0558794
D20_747_30	0.0446113	0.045098	0.0457707	0.0462239	0.0457764	0.0500377	0.0474654	0.0454983	0.0466094	0.0476236	0.0500921	0.054337	0.0558073	0.0551984	0.0522287	0.0581205	0.0618653	0.063394	0.0687877	0.0586315	0.0593706	0.0624778	0.0617463	0.0588931	0.0580542	0.0582359	0.0592893	0.0642425	0.0621362	0.0638521	0.0589276	0.059855	0.0570981	0.0574314	0.0570396	0.0539588	0.0534394	0.0574698	0.0645731	0.0671077	0.0556434	0.0541418	0.0561504	0.0585135	0.0602868	0.0566926	0.0519881	0.0533423	0.0558145
D20_750_36	0.0446533	0.047396	0.0474659	0.0481139	0.0486544	0.0527436	0.050347	0.0489241	0.0495031	0.0502319	0.0533593	0.0579957	0.0596396	0.0586611	0.0548797	0.0627004	0.0657563	0.0671255	0.0710514	0.0601204	0.059834	0.064825	0.0638631	0.0612487	0.0604166	0.0602524	0.0614024	0.0633129	0.0644404	0.0655117	0.0609885	0.0623134	0.0559567	0.0581398	0.0581893	0.054641	0.0537699	0.057642	0.0653026	0.0679265	0.056586	0.0548996	0.0563959	0.0589466	0.0613934	0.0578009	0.0552693	0.0553548	0.0566404
D20_751_20	0.0450804	0.0487811	0.0482618	0.048999	0.0499849	0.0542699	0.0518802	0.0505688	0.0507634	0.0514075	0.0548551	0.059763	0.0615539	0.0603532	0.0563383	0.0650051	0.0677574	0.0690554	0.0726061	0.0616794	0.0607252	0.0665718	0.0653994	0.0631949	0.0622979	0.0621634	0.0631604	0.0635325	0.0664902	0.0674127	0.0628045	0.0642261	0.0562297	0.0591498	0.0592264	0.0557689	0.0548043	0.058414	0.0658522	0.0685207	0.0576751	0.0558664	0.057125	0.0597043	0.0623205	0.0587858	0.05688	0.0567014	0.0575228
D20_754_25	0.0452802	0.0472426	0.0473754	0.0479975	0.0482888	0.0522857	0.0498515	0.0482649	0.0488258	0.0497699	0.0525748	0.0566991	0.0584819	0.0576009	0.0543183	0.0614377	0.0647866	0.06614	0.070454	0.0600572	0.0599694	0.0642945	0.0632861	0.0607292	0.059888	0.0598333	0.0608835	0.0633161	0.0639159	0.06523	0.060481	0.0615413	0.0564307	0.0578018	0.057639	0.0547405	0.0540205	0.0577206	0.0644482	0.0671101	0.0565409	0.0548636	0.0564983	0.0587302	0.0607883	0.0574114	0.0542664	0.0547414	0.0564941
D20_761_30	0.0449358	0.0468155	0.0471976	0.0476925	0.0480216	0.0519084	0.0493448	0.0477524	0.0485623	0.0494312	0.0523222	0.0565653	0.0581656	0.0572957	0.0539536	0.0612275	0.064565	0.0660249	0.0703802	0.0596773	0.0598505	0.064137	0.0631919	0.0603659	0.0595445	0.0595887	0.060802	0.0634424	0.0636406	0.0649503	0.0603964	0.0616315	0.0562688	0.05778	0.0575572	0.0543398	0.0536116	0.0575741	0.0646669	0.0672112	0.0561899	0.0547529	0.0563454	0.0587199	0.0607173	0.0572209	0.0541927	0.0546578	0.0563501
D20_768_36	0.0453174	0.0467711	0.0470751	0.0476021	0.0476483	0.0517529	0.0492147	0.0475608	0.048393	0.0493685	0.0520372	0.0563948	0.0579189	0.0571909	0.0537982	0.0605929	0.0639918	0.0654356	0.0700883	0.059609	0.0598079	0.0638065	0.0630827	0.0602704	0.0594027	0.0594056	0.0605279	0.0640899	0.0634252	0.0647722	0.0600996	0.0611577	0.0567498	0.0579866	0.057789	0.0544439	0.0537372	0.0577595	0.0651832	0.0677555	0.0562292	0.0547265	0.0563749	0.0590704	0.0611896	0.0576555	0.0539509	0.0546141	0.0564656
D20_769_20	0.0454175	0.0489702	0.0486989	0.0493425	0.0502625	0.0546232	0.0521076	0.050838	0.0510516	0.0516839	0.0551579	0.0599872	0.0614714	0.0603612	0.0563831	0.0652683	0.0683554	0.0697207	0.0737237	0.0625704	0.0616496	0.0674857	0.0663269	0.0640847	0.063193	0.0630141	0.0639424	0.0644281	0.0671504	0.0680899	0.0632574	0.0645871	0.0567066	0.0594655	0.0595905	0.0560192	0.0550567	0.058836	0.0672067	0.0697226	0.0582239	0.0562715	0.0575168	0.060319	0.0631064	0.0594709	0.0569709	0.056818	0.0577175
D20_771_25	0.0448491	0.04734	0.047392	0.0479404	0.0485579	0.0528926	0.0502778	0.0487748	0.0493476	0.0501317	0.0533135	0.057971	0.0595484	0.058554	0.0548666	0.063044	0.0664477	0.067836	0.0724529	0.0612792	0.0611026	0.0660651	0.0650676	0.062594	0.0617512	0.0616144	0.0626727	0.0642864	0.0658125	0.0670363	0.0620384	0.063263	0.0567478	0.0586818	0.0587128	0.0552716	0.0544669	0.0584398	0.0663616	0.0690741	0.0574708	0.0557233	0.0571996	0.0598087	0.0622528	0.0587271	0.055562	0.0558569	0.0572403
D20_775_30	0.0453661	0.0468342	0.0473123	0.0478335	0.0480391	0.0522037	0.0495699	0.0478859	0.0487031	0.0495608	0.0523758	0.0566597	0.0582309	0.0574059	0.0541284	0.0611838	0.0648496	0.0662866	0.0711596	0.0605128	0.0607446	0.0649566	0.0639885	0.0612987	0.0604457	0.0604645	0.06164	0.0644717	0.0644681	0.065854	0.0609507	0.0620892	0.0571845	0.0583778	0.0581987	0.0549848	0.0543259	0.0582455	0.0658976	0.0685725	0.0570243	0.0553886	0.0571277	0.0595672	0.0617759	0.0581804	0.0544173	0.0550928	0.0570309
D20_778_36	0.0457323	0.0469095	0.0473932	0.0479136	0.0479268	0.0520971	0.0493997	0.0476321	0.048535	0.049506	0.0522004	0.0563709	0.0579017	0.0572474	0.0540747	0.0607143	0.0642653	0.0658197	0.0708428	0.0604144	0.0607491	0.0645185	0.0637362	0.0609763	0.0601448	0.0600884	0.0612162	0.0648881	0.0641088	0.0655676	0.0607582	0.0617237	0.0575328	0.0584393	0.0581687	0.0551202	0.0544957	0.0584211	0.0658099	0.0685038	0.0570237	0.0554416	0.0571864	0.059764	0.0617494	0.0581992	0.0541454	0.0550183	0.057078
D20_779_20	0.0457803	0.04862	0.0483452	0.0489252	0.0497901	0.0541944	0.0515362	0.0502939	0.0505501	0.0511874	0.0545594	0.0593359	0.0609642	0.0599178	0.0560631	0.0646498	0.0676579	0.0691299	0.0733142	0.0624021	0.0617055	0.06703	0.0659278	0.0638092	0.0629526	0.0628334	0.0636937	0.0646026	0.066916	0.0681004	0.0631687	0.064353	0.0570621	0.0594509	0.0594828	0.0561127	0.0552077	0.0589636	0.0670987	0.0697671	0.0582093	0.0563058	0.0577965	0.0604277	0.0630916	0.0595401	0.056691	0.056753	0.0579525
D20_784_25	0.0457087	0.0474613	0.0477293	0.0482762	0.0485111	0.0527767	0.0501868	0.0485325	0.0492154	0.0500618	0.0530228	0.0572918	0.0589646	0.0580718	0.0547382	0.0620049	0.0654884	0.0669665	0.0715615	0.060824	0.0608321	0.0652268	0.064408	0.0617063	0.0608979	0.0607848	0.0619537	0.0644762	0.0648197	0.066102	0.0612897	0.0624214	0.0570314	0.0585208	0.058449	0.0552959	0.0545384	0.058467	0.066152	0.0688736	0.0573168	0.0556762	0.0572973	0.0597674	0.0620649	0.0585476	0.0551743	0.0556517	0.0572296
D20_789_30	0.0461604	0.0486647	0.0485962	0.0492145	0.049525	0.0536944	0.051183	0.0497767	0.0504394	0.0512896	0.0540568	0.0588045	0.0605221	0.0595758	0.0559984	0.0631056	0.0661321	0.0675048	0.0716746	0.0609939	0.0605977	0.0654425	0.0646054	0.0620756	0.0612201	0.0610353	0.0620832	0.0647982	0.0650139	0.0661192	0.0617652	0.0627823	0.0571841	0.0593289	0.0595104	0.055709	0.0548998	0.0586615	0.0665934	0.0692435	0.057421	0.0560167	0.0572618	0.0601189	0.062657	0.059216	0.0562888	0.0565662	0.0577171
D20_791_36	0.0462932	0.0473676	0.047746	0.0482669	0.0481729	0.052094	0.0495789	0.0478566	0.0487954	0.0498102	0.0522508	0.056393	0.0580725	0.0574119	0.0541982	0.0603165	0.0638309	0.0652848	0.0700766	0.0597957	0.0600941	0.0638221	0.0630994	0.0602629	0.0594692	0.0594056	0.0604873	0.0647243	0.0632614	0.0646498	0.0600547	0.060868	0.0573861	0.0583837	0.0581771	0.0548773	0.0543105	0.0581609	0.0655817	0.0681439	0.0566483	0.0552831	0.056833	0.0595099	0.0616532	0.0582058	0.0542347	0.0550352	0.0568966
D20_792_20	0.0464512	0.0478253	0.0476806	0.0482985	0.048269	0.05255	0.050055	0.0484207	0.0490542	0.0499033	0.0525988	0.0569428	0.058541	0.0577637	0.0545585	0.0613454	0.0645176	0.0660021	0.071049	0.0608553	0.0607133	0.0648101	0.0640847	0.0615852	0.06083	0.0608103	0.0617291	0.0648465	0.064735	0.0661218	0.0613025	0.0621396	0.0575387	0.0587555	0.058628	0.0553494	0.0547932	0.0584571	0.0658682	0.0686213	0.0571672	0.0556049	0.0572385	0.0597104	0.061994	0.0586292	0.0546963	0.055489	0.0572488
D20_797_25	0.045963	0.0479745	0.0479724	0.0484718	0.0488336	0.0529748	0.0504338	0.0489155	0.0496303	0.0504218	0.0532755	0.0578137	0.0594365	0.0585738	0.055106	0.0623628	0.0655558	0.0670417	0.0717387	0.0609365	0.0608166	0.0653756	0.0645591	0.0620722	0.06116	0.0610791	0.0621325	0.0647235	0.0650838	0.0663539	0.0616289	0.0626238	0.0572099	0.0589269	0.058991	0.0554598	0.0547063	0.058509	0.0662834	0.0689382	0.0573549	0.0558602	0.0572591	0.0599368	0.062358	0.058947	0.055526	0.0560888	0.0574906
D20_807_30	0.0466039	0.0477731	0.0481831	0.0486837	0.0486488	0.0526316	0.0500583	0.0484322	0.0493799	0.0503158	0.0527997	0.0569821	0.0587066	0.0578721	0.0547768	0.0609212	0.0644063	0.065861	0.0706416	0.0601544	0.0603147	0.0644217	0.0637236	0.0607075	0.0598594	0.0598284	0.0609583	0.0649118	0.0636803	0.065092	0.0605319	0.0615679	0.0576131	0.0588126	0.0587617	0.0553201	0.0546349	0.0586125	0.0659144	0.0685644	0.0570091	0.0557557	0.0571754	0.0599042	0.0620274	0.0586004	0.0550692	0.0557309	0.0573831
D20_813_36	0.0470624	0.0472985	0.047899	0.048492	0.0479357	0.0516996	0.0492219	0.0474441	0.048632	0.0495677	0.0517111	0.0555236	0.057331	0.0567799	0.0539863	0.0593874	0.0630954	0.0645602	0.069939	0.0599065	0.0606621	0.0638546	0.0631711	0.0600976	0.0593405	0.0594706	0.0606098	0.0656183	0.0631836	0.0648089	0.060287	0.0608779	0.0586054	0.058871	0.0585135	0.0554825	0.0550769	0.0589518	0.0657496	0.0683626	0.057104	0.0559924	0.0576573	0.0601093	0.0618752	0.058532	0.0541707	0.0553884	0.0575337
[truncated: 81 more columns]

## Sheet: Table S4
Supplementary Table S4: Species metadata
MAG_ID	Species_ID	Cluster_dRep	GTDB_Classification	Completeness	Contamination	ENA_Accession_Number
D13_104_25_0001	Haloquadratum sp2	105_1	d__Archaea;p__Halobacteriota;c__Halobacteria;o__Halobacteriales;f__Haloferacaceae;g__Haloquadratum;s__Haloquadratum_walsbyi_A	62.04	0.86	ERZ24790163
D13_104_25_0002	A07HB70 sp2	68_1	d__Archaea;p__Halobacteriota;c__Halobacteria;o__Halobacteriales;f__Haloferacaceae;g__A07HB70;s__	90.42	0.95	ERZ24790164
D13_104_25_0003	Halobellus sp6	50_1	d__Archaea;p__Halobacteriota;c__Halobacteria;o__Halobacteriales;f__Haloferacaceae;g__Halobellus;s__	81.8	8.49	ERZ24790165
D13_104_25_0004	Natronomonas sp6	94_1	d__Archaea;p__Halobacteriota;c__Halobacteria;o__Halobacteriales;f__Haloarculaceae;g__Natronomonas;s__	96.23	8.07	ERZ24790166
D13_104_25_0005	Salinibacter ruber	25_1	d__Bacteria;p__Bacteroidota;c__Rhodothermia;o__Rhodothermales;f__Salinibacteraceae;g__Salinibacter;s__Salinibacter_ruber	53.05	2.2	ERZ24790167
D13_104_25_0006	Natronomonas salsuginis	92_1	d__Archaea;p__Halobacteriota;c__Halobacteria;o__Halobacteriales;f__Haloarculaceae;g__Natronomonas;s__Natronomonas_salsuginis	83.58	0.95	ERZ24790168
D13_104_25_0007	Halothece salina	121_1	d__Bacteria;p__Cyanobacteria;c__Cyanobacteriia;o__Cyanobacteriales;f__Rubidibacteraceae;g__Halothece;s__Halothece_salina	81.07	0.22	ERZ24790169
D13_104_25_0008	Halobellus sp2	46_1	d__Archaea;p__Halobacteriota;c__Halobacteria;o__Halobacteriales;f__Haloferacaceae;g__Halobellus;s__	76.25	5.78	ERZ24790170
D13_104_25_0009	Halorubrum sp4	54_1	d__Archaea;p__Halobacteriota;c__Halobacteria;o__Halobacteriales;f__Haloferacaceae;g__Halorubrum;s__	73.98	0.82	ERZ24790171
D13_104_25_0010	Haloquadratum walsbyi	104_1	d__Archaea;p__Halobacteriota;c__Halobacteria;o__Halobacteriales;f__Haloferacaceae;g__Haloquadratum;s__Haloquadratum_walsbyi	87.23	0.67	ERZ24790172
D13_104_25_0011	Psychroflexus sp2	125_1	d__Bacteria;p__Bacteroidota;c__Bacteroidia;o__Flavobacteriales;f__Flavobacteriaceae;g__Psychroflexus;s__	55.67	7.38	ERZ24790173
D13_104_25_0012	Salinibacteraceae sp1	22_1	d__Bacteria;p__Bacteroidota;c__Rhodothermia;o__Rhodothermales;f__Salinibacteraceae;g__;s__	87.37	2.2	ERZ24790174
D13_104_25_0013	CAILMK01 sp2	117_1	d__Bacteria;p__Bacteroidota;c__Bacteroidia;o__CAILMK01;f__;g__;s__	86.51	0.16	ERZ24790175
D13_104_25_0014	Natronomonas sp3	90_1	d__Archaea;p__Halobacteriota;c__Halobacteria;o__Halobacteriales;f__Haloarculaceae;g__Natronomonas;s__	50.95	0.11	ERZ24790176
D13_104_25_0015	QS-5-70-15 sp3	65_1	d__Archaea;p__Halobacteriota;c__Halobacteria;o__Halobacteriales;f__Haloarculaceae;g__QS-5-70-15;s__	91.38	0.13	ERZ24790177
D13_104_25_0016	JAAAPH01 sp2	30_1	d__Bacteria;p__Bacteroidota;c__Rhodothermia;o__Rhodothermales;f__Salinibacteraceae;g__JAAAPH01;s__	68.72	0.7	ERZ24790178
D13_104_25_0017	Halonotius sp3	41_1	d__Archaea;p__Halobacteriota;c__Halobacteria;o__Halobacteriales;f__Haloferacaceae;g__Halonotius;s__	71.78	0.03	ERZ24790179
D13_104_25_0018	Haloglomus irregulare	100_1	d__Archaea;p__Halobacteriota;c__Halobacteria;o__Halobacteriales;f__Haloarculaceae;g__Haloglomus;s__Haloglomus_irregulare	99.43	0.71	ERZ24790180
D13_104_25_0019	Halobellus sp1	45_1	d__Archaea;p__Halobacteriota;c__Halobacteria;o__Halobacteriales;f__Haloferacaceae;g__Halobellus;s__	76.36	0.27	ERZ24790181
D13_104_25_0020	Schleiferiaceae sp1	123_1	d__Bacteria;p__Bacteroidota;c__Bacteroidia;o__Flavobacteriales;f__Schleiferiaceae;g__;s__	70.59	1.44	ERZ24790182
D13_104_25_0021	Haloquadratum sp1	103_1	d__Archaea;p__Halobacteriota;c__Halobacteria;o__Halobacteriales;f__Haloferacaceae;g__Haloquadratum;s__	75.25	0.08	ERZ24790183
D13_104_25_0022	Halorubrum sp8	58_1	d__Archaea;p__Halobacteriota;c__Halobacteria;o__Halobacteriales;f__Haloferacaceae;g__Halorubrum;s__	73.1	1.07	ERZ24790184
D13_104_25_0023	B1-Br10-U2g21 sp2	114_1	d__Archaea;p__Nanohaloarchaeota;c__Nanosalinia;o__Nanosalinales;f__Nanosalinaceae;g__B1-Br10-U2g21;s__	78.09	1.96	ERZ24790185
D13_104_25_0024	Natronomonas sp2	89_1	d__Archaea;p__Halobacteriota;c__Halobacteria;o__Halobacteriales;f__Haloarculaceae;g__Natronomonas;s__	84.55	8.17	ERZ24790186
D13_104_25_0025	Halothece sp3	122_1	d__Bacteria;p__Cyanobacteria;c__Cyanobacteriia;o__Cyanobacteriales;f__Rubidibacteraceae;g__Halothece;s__	77.89	1.78	ERZ24790187
D13_104_25_0026	Oceanicaulis sp1	14_1	d__Bacteria;p__Proteobacteria;c__Alphaproteobacteria;o__Caulobacterales;f__Maricaulaceae;g__Oceanicaulis;s__	93.13	0.47	ERZ24790188
D13_104_25_0027	Salinibacter sp6	26_1	d__Bacteria;p__Bacteroidota;c__Rhodothermia;o__Rhodothermales;f__Salinibacteraceae;g__Salinibacter;s__	89.98	2.6	ERZ24790189
D13_104_25_0028	Halorubrum sp3	53_1	d__Archaea;p__Halobacteriota;c__Halobacteria;o__Halobacteriales;f__Haloferacaceae;g__Halorubrum;s__	77.24	0.14	ERZ24790190
D13_104_25_0029	Halorubrum sp2	52_1	d__Archaea;p__Halobacteriota;c__Halobacteria;o__Halobacteriales;f__Haloferacaceae;g__Halorubrum;s__	69.61	0.02	ERZ24790191
D13_104_25_0030	Salibaculum sp1	13_1	d__Bacteria;p__Proteobacteria;c__Alphaproteobacteria;o__Rhodobacterales;f__Rhodobacteraceae;g__Salibaculum;s__	69.89	2.47	ERZ24790192
D13_112_30_0001	Haloglomus irregulare	100_1	d__Archaea;p__Halobacteriota;c__Halobacteria;o__Halobacteriales;f__Haloarculaceae;g__Haloglomus;s__Haloglomus_irregulare	92.25	0.74	ERZ24790193
D13_112_30_0002	Natronomonas sp6	94_1	d__Archaea;p__Halobacteriota;c__Halobacteria;o__Halobacteriales;f__Haloarculaceae;g__Natronomonas;s__	92.09	3.21	ERZ24790194
D13_112_30_0003	Halobellus sp2	46_1	d__Archaea;p__Halobacteriota;c__Halobacteria;o__Halobacteriales;f__Haloferacaceae;g__Halobellus;s__	81.64	3.41	ERZ24790195
D13_112_30_0004	Halothece sp3	122_1	d__Bacteria;p__Cyanobacteria;c__Cyanobacteriia;o__Cyanobacteriales;f__Rubidibacteraceae;g__Halothece;s__	85.63	1.03	ERZ24790196
D13_112_30_0005	Halothece salina	121_1	d__Bacteria;p__Cyanobacteria;c__Cyanobacteriia;o__Cyanobacteriales;f__Rubidibacteraceae;g__Halothece;s__Halothece_salina	81.78	1.6	ERZ24790197
D13_112_30_0006	JAAAPH01 sp2	30_1	d__Bacteria;p__Bacteroidota;c__Rhodothermia;o__Rhodothermales;f__Salinibacteraceae;g__JAAAPH01;s__	81.39	1.71	ERZ24790198
D13_112_30_0007	Halobellus sp6	50_1	d__Archaea;p__Halobacteriota;c__Halobacteria;o__Halobacteriales;f__Haloferacaceae;g__Halobellus;s__	84.43	7.09	ERZ24790199
D13_112_30_0008	Halorubrum sp4	54_1	d__Archaea;p__Halobacteriota;c__Halobacteria;o__Halobacteriales;f__Haloferacaceae;g__Halorubrum;s__	71.83	0.45	ERZ24790200
D13_112_30_0009	Haloquadratum sp2	105_1	d__Archaea;p__Halobacteriota;c__Halobacteria;o__Halobacteriales;f__Haloferacaceae;g__Haloquadratum;s__Haloquadratum_walsbyi_A	60.7	0.7	ERZ24790201
D13_112_30_0010	Halorubrum sp10	58_3	d__Archaea;p__Halobacteriota;c__Halobacteria;o__Halobacteriales;f__Haloferacaceae;g__Halorubrum;s__	57.85	0.34	ERZ24790202
D13_112_30_0011	Haloquadratum walsbyi	104_1	d__Archaea;p__Halobacteriota;c__Halobacteria;o__Halobacteriales;f__Haloferacaceae;g__Haloquadratum;s__Haloquadratum_walsbyi	85.32	1.21	ERZ24790203
D13_112_30_0012	Schleiferiaceae sp1	123_1	d__Bacteria;p__Bacteroidota;c__Bacteroidia;o__Flavobacteriales;f__Schleiferiaceae;g__;s__	81.39	0.68	ERZ24790204
D13_112_30_0013	Salinibacter ruber	25_1	d__Bacteria;p__Bacteroidota;c__Rhodothermia;o__Rhodothermales;f__Salinibacteraceae;g__Salinibacter;s__Salinibacter_ruber	56.5	4.48	ERZ24790205
D13_112_30_0014	Natronomonas salsuginis	92_1	d__Archaea;p__Halobacteriota;c__Halobacteria;o__Halobacteriales;f__Haloarculaceae;g__Natronomonas;s__Natronomonas_salsuginis	84.09	3.17	ERZ24790206
D13_112_30_0015	CAILMK01 sp2	117_1	d__Bacteria;p__Bacteroidota;c__Bacteroidia;o__CAILMK01;f__JAAYUY01;g__;s__	94.72	0.41	ERZ24790207
D13_112_30_0016	QS-5-70-15 sp3	65_1	d__Archaea;p__Halobacteriota;c__Halobacteria;o__Halobacteriales;f__Haloarculaceae;g__QS-5-70-15;s__	90.07	0.04	ERZ24790208
D13_112_30_0017	Oceanicaulis sp1	14_1	d__Bacteria;p__Proteobacteria;c__Alphaproteobacteria;o__Caulobacterales;f__Maricaulaceae;g__Oceanicaulis;s__	91.69	1.35	ERZ24790209
D13_112_30_0018	A07HB70 sp2	68_1	d__Archaea;p__Halobacteriota;c__Halobacteria;o__Halobacteriales;f__Haloferacaceae;g__A07HB70;s__	83.88	0.16	ERZ24790210
D13_112_30_0019	Halonotius sp3	41_1	d__Archaea;p__Halobacteriota;c__Halobacteria;o__Halobacteriales;f__Haloferacaceae;g__Halonotius;s__	71.68	0.26	ERZ24790211
D13_112_30_0020	Halorubrum sp8	58_1	d__Archaea;p__Halobacteriota;c__Halobacteria;o__Halobacteriales;f__Haloferacaceae;g__Halorubrum;s__	73.93	0.58	ERZ24790212
D13_112_30_0021	Psychroflexus sp1	124_1	d__Bacteria;p__Bacteroidota;c__Bacteroidia;o__Flavobacteriales;f__Flavobacteriaceae;g__Psychroflexus;s__	61.38	0.02	ERZ24790213
D13_112_30_0022	Salinibacter sp6	26_1	d__Bacteria;p__Bacteroidota;c__Rhodothermia;o__Rhodothermales;f__Salinibacteraceae;g__Salinibacter;s__	90.03	1.35	ERZ24790214
D13_112_30_0023	Halorubrum sp2	52_1	d__Archaea;p__Halobacteriota;c__Halobacteria;o__Halobacteriales;f__Haloferacaceae;g__Halorubrum;s__	68.98	1.06	ERZ24790215
D13_112_30_0024	Halobellus sp1	45_1	d__Archaea;p__Halobacteriota;c__Halobacteria;o__Halobacteriales;f__Haloferacaceae;g__Halobellus;s__	78.58	0	ERZ24790216
D13_112_30_0025	B1-Br10-U2g21 sp2	114_1	d__Archaea;p__Nanohaloarchaeota;c__Nanosalinia;o__Nanosalinales;f__Nanosalinaceae;g__B1-Br10-U2g21;s__	57.33	0.18	ERZ24790217
D13_112_30_0026	Halorubrum sp3	53_1	d__Archaea;p__Halobacteriota;c__Halobacteria;o__Halobacteriales;f__Haloferacaceae;g__Halorubrum;s__	83.76	0.43	ERZ24790218
D13_112_30_0027	CAILMK01 sp1	116_1	d__Bacteria;p__Bacteroidota;c__Bacteroidia;o__CAILMK01;f__;g__;s__	75.36	1.05	ERZ24790219
D13_112_30_0028	Salinibacteraceae sp1	22_1	d__Bacteria;p__Bacteroidota;c__Rhodothermia;o__Rhodothermales;f__Salinibacteraceae;g__;s__	91.25	0.76	ERZ24790220
D13_112_30_0029	Haloquadratum sp1	103_1	d__Archaea;p__Halobacteriota;c__Halobacteria;o__Halobacteriales;f__Haloferacaceae;g__Haloquadratum;s__	73.21	0.07	ERZ24790221
D13_12_36_0001	Haloquadratum walsbyi	104_1	d__Archaea;p__Halobacteriota;c__Halobacteria;o__Halobacteriales;f__Haloferacaceae;g__Haloquadratum;s__Haloquadratum_walsbyi	94.92	4.03	ERZ24790222
D13_12_36_0002	Salinibacteraceae sp1	22_1	d__Bacteria;p__Bacteroidota;c__Rhodothermia;o__Rhodothermales;f__Salinibacteraceae;g__;s__	85.55	0.46	ERZ24790223
D13_12_36_0003	Halorubrum sp4	54_1	d__Archaea;p__Halobacteriota;c__Halobacteria;o__Halobacteriales;f__Haloferacaceae;g__Halorubrum;s__	72.78	7.24	ERZ24790224
D13_12_36_0004	Haloferacaceae sp1	43_1	d__Archaea;p__Halobacteriota;c__Halobacteria;o__Halobacteriales;f__Haloferacaceae;g__;s__	88.68	0.82	ERZ24790225
D13_12_36_0005	Salinibacter sp6	26_1	d__Bacteria;p__Bacteroidota;c__Rhodothermia;o__Rhodothermales;f__Salinibacteraceae;g__Salinibacter;s__	85.17	3.79	ERZ24790226
D13_12_36_0006	Halobellus sp3	47_1	d__Archaea;p__Halobacteriota;c__Halobacteria;o__Halobacteriales;f__Haloferacaceae;g__Halobellus;s__	58.22	4.66	ERZ24790227
D13_12_36_0007	Haloplanus salinus	62_1	d__Archaea;p__Halobacteriota;c__Halobacteria;o__Halobacteriales;f__Haloferacaceae;g__Haloplanus;s__Haloplanus_salinus	95.01	3.65	ERZ24790228
D13_12_36_0008	Saliniarchaeum sp1	44_1	d__Archaea;p__Halobacteriota;c__Halobacteria;o__Halobacteriales;f__Salinarchaeaceae;g__Salinarchaeum;s__	78.6	0.06	ERZ24790229
D13_12_36_0009	Haloglomus sp1	98_1	d__Archaea;p__Halobacteriota;c__Halobacteria;o__Halobacteriales;f__Haloarculaceae;g__Haloglomus;s__	83.75	3.59	ERZ24790230
D13_12_36_0010	Salinibacter ruber	25_1	d__Bacteria;p__Bacteroidota;c__Rhodothermia;o__Rhodothermales;f__Salinibacteraceae;g__Salinibacter;s__Salinibacter_ruber	89.2	6.31	ERZ24790231
D13_12_36_0011	QS-5-70-15 sp1	35_1	d__Archaea;p__Halobacteriota;c__Halobacteria;o__Halobacteriales;f__Haloarculaceae;g__QS-5-70-15;s__	78.44	0.8	ERZ24790232
D13_12_36_0012	B1-Br10-U2g21 sp2	114_1	d__Archaea;p__Nanohaloarchaeota;c__Nanosalinia;o__Nanosalinales;f__Nanosalinaceae;g__B1-Br10-U2g21;s__	81.92	2.89	ERZ24790233
D13_12_36_0013	Nanosalina sp1	108_1	d__Archaea;p__Nanohaloarchaeota;c__Nanosalinia;o__Nanosalinales;f__Nanosalinaceae;g__Nanosalina;s__	81.48	1.16	ERZ24790234
D13_12_36_0014	A07HB70 sp2	68_1	d__Archaea;p__Halobacteriota;c__Halobacteria;o__Halobacteriales;f__Haloferacaceae;g__A07HB70;s__	89.28	0.12	ERZ24790235
D13_12_36_0015	Halorubrum sp3	53_1	d__Archaea;p__Halobacteriota;c__Halobacteria;o__Halobacteriales;f__Haloferacaceae;g__Halorubrum;s__	72.11	3.71	ERZ24790236
D13_12_36_0016	CBA1134 sp009184545	88_1	d__Archaea;p__Halobacteriota;c__Halobacteria;o__Halobacteriales;f__Haloarculaceae;g__CBA1134;s__CBA1134_sp009184545	87.97	1.06	ERZ24790237
D13_12_36_0017	Halorubrum sp8	58_1	d__Archaea;p__Halobacteriota;c__Halobacteria;o__Halobacteriales;f__Haloferacaceae;g__Halorubrum;s__	71.01	1.61	ERZ24790238
D13_12_36_0018	Natronomonas sp6	94_1	d__Archaea;p__Halobacteriota;c__Halobacteria;o__Halobacteriales;f__Haloarculaceae;g__Natronomonas;s__	94.11	1.7	ERZ24790239
D13_12_36_0019	Haloquadratum sp1	103_1	d__Archaea;p__Halobacteriota;c__Halobacteria;o__Halobacteriales;f__Haloferacaceae;g__Haloquadratum;s__	74.06	0.1	ERZ24790240
D13_12_36_0020	Haloglomus irregulare	100_1	d__Archaea;p__Halobacteriota;c__Halobacteria;o__Halobacteriales;f__Haloarculaceae;g__Haloglomus;s__Haloglomus_irregulare	92.43	0.37	ERZ24790241
D13_12_36_0021	Haloplanus sp1	61_1	d__Archaea;p__Halobacteriota;c__Halobacteria;o__Halobacteriales;f__Haloferacaceae;g__Haloplanus;s__	78.03	2.03	ERZ24790242
D13_12_36_0022	Natronomonas sp3	90_1	d__Archaea;p__Halobacteriota;c__Halobacteria;o__Halobacteriales;f__Haloarculaceae;g__Natronomonas;s__	66.62	0.04	ERZ24790243
D13_12_36_0023	Halorubrum sp2	52_1	d__Archaea;p__Halobacteriota;c__Halobacteria;o__Halobacteriales;f__Haloferacaceae;g__Halorubrum;s__	67.29	1.32	ERZ24790244
D13_12_36_0024	Halobellus sp1	45_1	d__Archaea;p__Halobacteriota;c__Halobacteria;o__Halobacteriales;f__Haloferacaceae;g__Halobellus;s__	62.72	3.67	ERZ24790245
D13_12_36_0025	Halonotius sp2	40_1	d__Archaea;p__Halobacteriota;c__Halobacteria;o__Halobacteriales;f__Haloferacaceae;g__Halonotius;s__	57.78	8.64	ERZ24790246
D13_12_36_0026	Natronomonas sp4	91_1	d__Archaea;p__Halobacteriota;c__Halobacteria;o__Halobacteriales;f__Haloarculaceae;g__Natronomonas;s__	53.88	1.38	ERZ24790247
D13_13_13_0001	Halobellus sp1	45_1	d__Archaea;p__Halobacteriota;c__Halobacteria;o__Halobacteriales;f__Haloferacaceae;g__Halobellus;s__	73.56	5.77	ERZ24790248
D13_13_13_0002	Halorientalis sp2	85_1	d__Archaea;p__Halobacteriota;c__Halobacteria;o__Halobacteriales;f__Haloarculaceae;g__Halorientalis;s__	99.84	3.69	ERZ24790249
D13_13_13_0003	Salinibacter sp6	26_1	d__Bacteria;p__Bacteroidota;c__Rhodothermia;o__Rhodothermales;f__Salinibacteraceae;g__Salinibacter;s__	83.91	0.72	ERZ24790250
D13_13_13_0004	Natronomonas sp4	91_1	d__Archaea;p__Halobacteriota;c__Halobacteria;o__Halobacteriales;f__Haloarculaceae;g__Natronomonas;s__	82.91	0.87	ERZ24790251
D13_13_13_0005	Haloferacaceae sp1	43_1	d__Archaea;p__Halobacteriota;c__Halobacteria;o__Halobacteriales;f__Haloferacaceae;g__;s__	88.43	0.63	ERZ24790252
D13_13_13_0006	Haloplanus salinus	62_1	d__Archaea;p__Halobacteriota;c__Halobacteria;o__Halobacteriales;f__Haloferacaceae;g__Haloplanus;s__Haloplanus_salinus	95.84	3.34	ERZ24790253
D13_13_13_0007	Halobellus sp2	46_1	d__Archaea;p__Halobacteriota;c__Halobacteria;o__Halobacteriales;f__Haloferacaceae;g__Halobellus;s__	55.91	4.88	ERZ24790254
D13_13_13_0008	Haloglomus sp1	98_1	d__Archaea;p__Halobacteriota;c__Halobacteria;o__Halobacteriales;f__Haloarculaceae;g__Haloglomus;s__	92.09	2.94	ERZ24790255
D13_13_13_0009	Halorientalis sp1	82_1	d__Archaea;p__Halobacteriota;c__Halobacteria;o__Halobacteriales;f__Haloarculaceae;g__Halorientalis;s__	70.75	6.37	ERZ24790256
D13_13_13_0010	Haloquadratum walsbyi	104_1	d__Archaea;p__Halobacteriota;c__Halobacteria;o__Halobacteriales;f__Haloferacaceae;g__Haloquadratum;s__Haloquadratum_walsbyi	68.56	0.08	ERZ24790257
D13_13_13_0011	Salinibacter ruber	25_1	d__Bacteria;p__Bacteroidota;c__Rhodothermia;o__Rhodothermales;f__Salinibacteraceae;g__Salinibacter;s__Salinibacter_ruber	71.15	2.11	ERZ24790258
D13_13_13_0012	Halobellus sp3	47_1	d__Archaea;p__Halobacteriota;c__Halobacteria;o__Halobacteriales;f__Haloferacaceae;g__Halobellus;s__	52.84	6.27	ERZ24790259
D13_13_13_0013	Salinibacteraceae sp1	22_1	d__Bacteria;p__Bacteroidota;c__Rhodothermia;o__Rhodothermales;f__Salinibacteraceae;g__;s__	93.29	1.94	ERZ24790260
D13_13_13_0014	Haloplanus sp1	61_1	d__Archaea;p__Halobacteriota;c__Halobacteria;o__Halobacteriales;f__Haloferacaceae;g__Haloplanus;s__	79.26	0.73	ERZ24790261
D13_13_13_0015	Halorubrum sp3	53_1	d__Archaea;p__Halobacteriota;c__Halobacteria;o__Halobacteriales;f__Haloferacaceae;g__Halorubrum;s__	72.99	1.27	ERZ24790262
D13_13_13_0016	Halorubrum sp2	52_1	d__Archaea;p__Halobacteriota;c__Halobacteria;o__Halobacteriales;f__Haloferacaceae;g__Halorubrum;s__	58.38	0.12	ERZ24790263
D13_13_13_0017	Halorubrum sp8	58_1	d__Archaea;p__Halobacteriota;c__Halobacteria;o__Halobacteriales;f__Haloferacaceae;g__Halorubrum;s__	74.65	2.29	ERZ24790264
D13_13_13_0018	Haloglomus irregulare	100_1	d__Archaea;p__Halobacteriota;c__Halobacteria;o__Halobacteriales;f__Haloarculaceae;g__Haloglomus;s__Haloglomus_irregulare	93.46	0.12	ERZ24790265
D13_13_13_0019	CAILMK01 sp2	117_1	d__Bacteria;p__Bacteroidota;c__Bacteroidia;o__CAILMK01;f__;g__;s__	98.65	0.13	ERZ24790266
D13_13_13_0020	CBA1134 sp009184545	88_1	d__Archaea;p__Halobacteriota;c__Halobacteria;o__Halobacteriales;f__Haloarculaceae;g__CBA1134;s__CBA1134_sp009184545	91.73	0.31	ERZ24790267
D13_13_13_0021	QS-5-70-15 sp1	35_1	d__Archaea;p__Halobacteriota;c__Halobacteria;o__Halobacteriales;f__Haloarculaceae;g__QS-5-70-15;s__	80.7	0.31	ERZ24790268
D13_13_13_0022	Saliniarchaeum sp1	44_1	d__Archaea;p__Halobacteriota;c__Halobacteria;o__Halobacteriales;f__Salinarchaeaceae;g__Salinarchaeum;s__	78.15	0.46	ERZ24790269
D13_13_13_0023	Haloquadratum sp1	103_1	d__Archaea;p__Halobacteriota;c__Halobacteria;o__Halobacteriales;f__Haloferacaceae;g__Haloquadratum;s__	73.44	0.24	ERZ24790270
D13_13_13_0024	Natronomonas sp6	94_1	d__Archaea;p__Halobacteriota;c__Halobacteria;o__Halobacteriales;f__Haloarculaceae;g__Natronomonas;s__	93.18	0.84	ERZ24790271
D13_13_13_0025	Natronomonas sp3	90_1	d__Archaea;p__Halobacteriota;c__Halobacteria;o__Halobacteriales;f__Haloarculaceae;g__Natronomonas;s__	71.5	0.04	ERZ24790272
D13_13_13_0026	Halomicrobium sp2	76_1	d__Archaea;p__Halobacteriota;c__Halobacteria;o__Halobacteriales;f__Haloarculaceae;g__Halomicrobium;s__	58.68	8.66	ERZ24790273
D13_13_13_0027	B1-Br10-U2g21 sp2	114_1	d__Archaea;p__Nanohaloarchaeota;c__Nanosalinia;o__Nanosalinales;f__Nanosalinaceae;g__B1-Br10-U2g21;s__	58.99	0.19	ERZ24790274
D13_13_13_0028	Halorubrum sp4	54_1	d__Archaea;p__Halobacteriota;c__Halobacteria;o__Halobacteriales;f__Haloferacaceae;g__Halorubrum;s__	54.7	2.17	ERZ24790275
D13_13_13_0029	A07HB70 sp2	68_1	d__Archaea;p__Halobacteriota;c__Halobacteria;o__Halobacteriales;f__Haloferacaceae;g__A07HB70;s__	90.01	0.07	ERZ24790276
D13_146_36_0001	Halonotius sp2	40_1	d__Archaea;p__Halobacteriota;c__Halobacteria;o__Halobacteriales;f__Haloferacaceae;g__Halonotius;s__	61.38	1.05	ERZ24790277
D13_146_36_0002	Halothece salina	121_1	d__Bacteria;p__Cyanobacteria;c__Cyanobacteriia;o__Cyanobacteriales;f__Rubidibacteraceae;g__Halothece;s__Halothece_salina	73.26	0.1	ERZ24790278
D13_146_36_0003	Halorubrum sp10	58_3	d__Archaea;p__Halobacteriota;c__Halobacteria;o__Halobacteriales;f__Haloferacaceae;g__Halorubrum;s__	65.51	4.09	ERZ24790279
D13_146_36_0004	A07HB70 sp2	68_1	d__Archaea;p__Halobacteriota;c__Halobacteria;o__Halobacteriales;f__Haloferacaceae;g__A07HB70;s__	91.22	0.31	ERZ24790280
D13_146_36_0005	Haloquadratum sp2	105_1	d__Archaea;p__Halobacteriota;c__Halobacteria;o__Halobacteriales;f__Haloferacaceae;g__Haloquadratum;s__Haloquadratum_walsbyi_A	60.14	0.73	ERZ24790281
D13_146_36_0006	Halothece sp3	122_1	d__Bacteria;p__Cyanobacteria;c__Cyanobacteriia;o__Cyanobacteriales;f__Rubidibacteraceae;g__Halothece;s__	99.04	8.15	ERZ24790282
D13_146_36_0007	Salinibacteraceae sp1	22_1	d__Bacteria;p__Bacteroidota;c__Rhodothermia;o__Rhodothermales;f__Salinibacteraceae;g__;s__	91.82	3.15	ERZ24790283
D13_146_36_0008	Halonotius sp3	41_1	d__Archaea;p__Halobacteriota;c__Halobacteria;o__Halobacteriales;f__Haloferacaceae;g__Halonotius;s__	60.92	1.24	ERZ24790284
D13_146_36_0009	Halobellus sp6	50_1	d__Archaea;p__Halobacteriota;c__Halobacteria;o__Halobacteriales;f__Haloferacaceae;g__Halobellus;s__	87.03	9.16	ERZ24790285
D13_146_36_0010	Natronomonas sp6	94_1	d__Archaea;p__Halobacteriota;c__Halobacteria;o__Halobacteriales;f__Haloarculaceae;g__Natronomonas;s__	81.93	1.63	ERZ24790286
D13_146_36_0011	Halorubrum sp4	54_1	d__Archaea;p__Halobacteriota;c__Halobacteria;o__Halobacteriales;f__Haloferacaceae;g__Halorubrum;s__	64	0.65	ERZ24790287
D13_146_36_0012	Halorubrum sp2	52_1	d__Archaea;p__Halobacteriota;c__Halobacteria;o__Halobacteriales;f__Haloferacaceae;g__Halorubrum;s__	74.11	0.51	ERZ24790288
D13_146_36_0013	Haloquadratum walsbyi	104_1	d__Archaea;p__Halobacteriota;c__Halobacteria;o__Halobacteriales;f__Haloferacaceae;g__Haloquadratum;s__Haloquadratum_walsbyi	86.32	1.21	ERZ24790289
D13_146_36_0014	CAILMK01 sp2	117_1	d__Bacteria;p__Bacteroidota;c__Bacteroidia;o__CAILMK01;f__;g__;s__	97.44	0.25	ERZ24790290
D13_146_36_0015	Psychroflexus sp1	124_1	d__Bacteria;p__Bacteroidota;c__Bacteroidia;o__Flavobacteriales;f__Flavobacteriaceae;g__Psychroflexus;s__	58.52	0.07	ERZ24790291
D13_146_36_0016	Salinibacter sp6	26_1	d__Bacteria;p__Bacteroidota;c__Rhodothermia;o__Rhodothermales;f__Salinibacteraceae;g__Salinibacter;s__	92.99	2.76	ERZ24790292
D13_146_36_0017	JAAAPH01 sp2	30_1	d__Bacteria;p__Bacteroidota;c__Rhodothermia;o__Rhodothermales;f__Salinibacteraceae;g__JAAAPH01;s__	94.81	2.69	ERZ24790293
D13_146_36_0018	Halorubrum sp8	58_1	d__Archaea;p__Halobacteriota;c__Halobacteria;o__Halobacteriales;f__Haloferacaceae;g__Halorubrum;s__	72.02	1.85	ERZ24790294
D13_146_36_0019	Halobellus sp1	45_1	d__Archaea;p__Halobacteriota;c__Halobacteria;o__Halobacteriales;f__Haloferacaceae;g__Halobellus;s__	77.36	0.07	ERZ24790295
D13_146_36_0020	B1-Br10-U2g21 sp2	114_1	d__Archaea;p__Nanohaloarchaeota;c__Nanosalinia;o__Nanosalinales;f__Nanosalinaceae;g__B1-Br10-U2g21;s__	74.57	2.94	ERZ24790296
D13_146_36_0021	QS-5-70-15 sp3	65_1	d__Archaea;p__Halobacteriota;c__Halobacteria;o__Halobacteriales;f__Haloarculaceae;g__QS-5-70-15;s__	93.75	0	ERZ24790297
D13_146_36_0022	Haloquadratum sp1	103_1	d__Archaea;p__Halobacteriota;c__Halobacteria;o__Halobacteriales;f__Haloferacaceae;g__Haloquadratum;s__	73.24	0.22	ERZ24790298
D13_146_36_0023	Halobellus sp2	46_1	d__Archaea;p__Halobacteriota;c__Halobacteria;o__Halobacteriales;f__Haloferacaceae;g__Halobellus;s__	69.32	7.81	ERZ24790299
D13_146_36_0024	Halorubrum sp3	53_1	d__Archaea;p__Halobacteriota;c__Halobacteria;o__Halobacteriales;f__Haloferacaceae;g__Halorubrum;s__	86.32	1.17	ERZ24790300
D13_146_36_0025	Haloferacaceae sp1	43_1	d__Archaea;p__Halobacteriota;c__Halobacteria;o__Halobacteriales;f__Haloferacaceae;g__;s__	53.69	0.35	ERZ24790301
D13_146_36_0026	CAILMK01 sp1	116_1	d__Bacteria;p__Bacteroidota;c__Bacteroidia;o__CAILMK01;f__JAAYUY01;g__;s__	68.74	0.37	ERZ24790302
D13_146_36_0027	Haloglomus irregulare	100_1	d__Archaea;p__Halobacteriota;c__Halobacteria;o__Halobacteriales;f__Haloarculaceae;g__Haloglomus;s__Haloglomus_irregulare	91.71	0.47	ERZ24790303
D13_147_13_0001	Halothece sp3	122_1	d__Bacteria;p__Cyanobacteria;c__Cyanobacteriia;o__Cyanobacteriales;f__Rubidibacteraceae;g__Halothece;s__	76.73	5.19	ERZ24790304
D13_147_13_0002	Haloquadratum walsbyi	104_1	d__Archaea;p__Halobacteriota;c__Halobacteria;o__Halobacteriales;f__Haloferacaceae;g__Haloquadratum;s__Haloquadratum_walsbyi	87.13	0.51	ERZ24790305
D13_147_13_0003	Halobellus sp2	46_1	d__Archaea;p__Halobacteriota;c__Halobacteria;o__Halobacteriales;f__Haloferacaceae;g__Halobellus;s__	79.52	3.43	ERZ24790306
D13_147_13_0004	Salinibacter sp6	26_1	d__Bacteria;p__Bacteroidota;c__Rhodothermia;o__Rhodothermales;f__Salinibacteraceae;g__Salinibacter;s__	92.56	4.65	ERZ24790307
D13_147_13_0005	Halobellus sp1	45_1	d__Archaea;p__Halobacteriota;c__Halobacteria;o__Halobacteriales;f__Haloferacaceae;g__Halobellus;s__	81.98	1.48	ERZ24790308
D13_147_13_0006	Halorubrum sp3	53_1	d__Archaea;p__Halobacteriota;c__Halobacteria;o__Halobacteriales;f__Haloferacaceae;g__Halorubrum;s__	85.29	0.08	ERZ24790309
D13_147_13_0007	Halorubrum sp2	52_1	d__Archaea;p__Halobacteriota;c__Halobacteria;o__Halobacteriales;f__Haloferacaceae;g__Halorubrum;s__	72.36	0.07	ERZ24790310
D13_147_13_0008	Natronomonas sp6	94_1	d__Archaea;p__Halobacteriota;c__Halobacteria;o__Halobacteriales;f__Haloarculaceae;g__Natronomonas;s__	72.82	5.27	ERZ24790311
D13_147_13_0009	Halorubrum sp8	58_1	d__Archaea;p__Halobacteriota;c__Halobacteria;o__Halobacteriales;f__Haloferacaceae;g__Halorubrum;s__	70.11	2.29	ERZ24790312
D13_147_13_0010	CAILMK01 sp2	117_1	d__Bacteria;p__Bacteroidota;c__Bacteroidia;o__CAILMK01;f__;g__;s__	78.13	0.18	ERZ24790313
D13_147_13_0011	B1-Br10-U2g21 sp2	114_1	d__Archaea;p__Nanohaloarchaeota;c__Nanosalinia;o__Nanosalinales;f__Nanosalinaceae;g__B1-Br10-U2g21;s__	70.74	0.37	ERZ24790314
D13_147_13_0012	Haloquadratum sp1	103_1	d__Archaea;p__Halobacteriota;c__Halobacteria;o__Halobacteriales;f__Haloferacaceae;g__Haloquadratum;s__	76.06	0.26	ERZ24790315
D13_147_13_0013	Halonotius sp3	41_1	d__Archaea;p__Halobacteriota;c__Halobacteria;o__Halobacteriales;f__Haloferacaceae;g__Halonotius;s__	64.28	1.48	ERZ24790316
D13_147_13_0014	A07HB70 sp2	68_1	d__Archaea;p__Halobacteriota;c__Halobacteria;o__Halobacteriales;f__Haloferacaceae;g__A07HB70;s__	97.03	3.06	ERZ24790317
D13_147_13_0015	QS-5-70-15 sp3	65_1	d__Archaea;p__Halobacteriota;c__Halobacteria;o__Halobacteriales;f__Haloarculaceae;g__QS-5-70-15;s__	94.68	0	ERZ24790318
D13_16_14_0001	Salinibacter abyssi	25_5	d__Bacteria;p__Bacteroidota;c__Rhodothermia;o__Rhodothermales;f__Salinibacteraceae;g__Salinibacter;s__Salinibacter_abyssi	52.61	9.14	ERZ24790319
D13_16_14_0002	Salinibacter sp7	27_1	d__Bacteria;p__Bacteroidota;c__Rhodothermia;o__Rhodothermales;f__Salinibacteraceae;g__Salinibacter;s__	60.28	0.25	ERZ24790320
D13_16_14_0003	Haloquadratum walsbyi	104_1	d__Archaea;p__Halobacteriota;c__Halobacteria;o__Halobacteriales;f__Haloferacaceae;g__Haloquadratum;s__Haloquadratum_walsbyi	74.57	0.21	ERZ24790321
D13_16_14_0004	Haloplanus salinus	62_1	d__Archaea;p__Halobacteriota;c__Halobacteria;o__Halobacteriales;f__Haloferacaceae;g__Haloplanus;s__Haloplanus_salinus	90.68	2.02	ERZ24790322
D13_16_14_0005	Halorientalis sp2	85_1	d__Archaea;p__Halobacteriota;c__Halobacteria;o__Halobacteriales;f__Haloarculaceae;g__Halorientalis;s__	99.55	7.18	ERZ24790323
D13_16_14_0006	Natronomonas sp3	90_1	d__Archaea;p__Halobacteriota;c__Halobacteria;o__Halobacteriales;f__Haloarculaceae;g__Natronomonas;s__	84.76	2.27	ERZ24790324
D13_16_14_0007	Salinibacteraceae sp1	22_1	d__Bacteria;p__Bacteroidota;c__Rhodothermia;o__Rhodothermales;f__Salinibacteraceae;g__;s__	86.04	0.3	ERZ24790325
D13_16_14_0008	Natronomonas sp4	91_1	d__Archaea;p__Halobacteriota;c__Halobacteria;o__Halobacteriales;f__Haloarculaceae;g__Natronomonas;s__	92.15	1.71	ERZ24790326
D13_16_14_0009	Haloplanus sp1	61_1	d__Archaea;p__Halobacteriota;c__Halobacteria;o__Halobacteriales;f__Haloferacaceae;g__Haloplanus;s__	86.18	3.44	ERZ24790327
D13_16_14_0010	Haloquadratum sp1	103_1	d__Archaea;p__Halobacteriota;c__Halobacteria;o__Halobacteriales;f__Haloferacaceae;g__Haloquadratum;s__	74.11	0.36	ERZ24790328
D13_16_14_0011	Haloferacaceae sp1	43_1	d__Archaea;p__Halobacteriota;c__Halobacteria;o__Halobacteriales;f__Haloferacaceae;g__;s__	87.06	0.47	ERZ24790329
D13_16_14_0012	QS-5-70-15 sp1	35_1	d__Archaea;p__Halobacteriota;c__Halobacteria;o__Halobacteriales;f__Haloarculaceae;g__QS-5-70-15;s__	68.29	0.25	ERZ24790330
D13_16_14_0013	Halorubrum sp2	52_1	d__Archaea;p__Halobacteriota;c__Halobacteria;o__Halobacteriales;f__Haloferacaceae;g__Halorubrum;s__	62.9	0	ERZ24790331
D13_16_14_0014	Salinibacter sp6	26_1	d__Bacteria;p__Bacteroidota;c__Rhodothermia;o__Rhodothermales;f__Salinibacteraceae;g__Salinibacter;s__	70.84	2.16	ERZ24790332
D13_16_14_0015	Haloglomus irregulare	100_1	d__Archaea;p__Halobacteriota;c__Halobacteria;o__Halobacteriales;f__Haloarculaceae;g__Haloglomus;s__Haloglomus_irregulare	94.08	0.16	ERZ24790333
D13_16_14_0016	Halobellus sp1	45_1	d__Archaea;p__Halobacteriota;c__Halobacteria;o__Halobacteriales;f__Haloferacaceae;g__Halobellus;s__	64.87	3.16	ERZ24790334
D13_16_14_0017	CAILMK01 sp2	117_1	d__Bacteria;p__Bacteroidota;c__Bacteroidia;o__CAILMK01;f__;g__;s__	98.3	0.14	ERZ24790335
D13_16_14_0018	A07HB70 sp2	68_1	d__Archaea;p__Halobacteriota;c__Halobacteria;o__Halobacteriales;f__Haloferacaceae;g__A07HB70;s__	91.37	0.01	ERZ24790336
D13_16_14_0019	CBA1134 sp009184545	88_1	d__Archaea;p__Halobacteriota;c__Halobacteria;o__Halobacteriales;f__Haloarculaceae;g__CBA1134;s__CBA1134_sp009184545	77.04	0.46	ERZ24790337
D13_16_14_0020	Natronomonas sp6	94_1	d__Archaea;p__Halobacteriota;c__Halobacteria;o__Halobacteriales;f__Haloarculaceae;g__Natronomonas;s__	89.26	0.49	ERZ24790338
D13_16_14_0021	Halorubrum sp4	54_1	d__Archaea;p__Halobacteriota;c__Halobacteria;o__Halobacteriales;f__Haloferacaceae;g__Halorubrum;s__	52.93	3.45	ERZ24790339
D13_16_14_0022	Saliniarchaeum sp1	44_1	d__Archaea;p__Halobacteriota;c__Halobacteria;o__Halobacteriales;f__Salinarchaeaceae;g__Salinarchaeum;s__	79.88	0	ERZ24790340
D13_16_14_0023	Haloglomus sp1	98_1	d__Archaea;p__Halobacteriota;c__Halobacteria;o__Halobacteriales;f__Haloarculaceae;g__Haloglomus;s__	82.43	1.52	ERZ24790341
D13_16_14_0024	Halorubrum sp8	58_1	d__Archaea;p__Halobacteriota;c__Halobacteria;o__Halobacteriales;f__Haloferacaceae;g__Halorubrum;s__	71.45	1.07	ERZ24790342
D13_16_14_0025	Halorubrum sp3	53_1	d__Archaea;p__Halobacteriota;c__Halobacteria;o__Halobacteriales;f__Haloferacaceae;g__Halorubrum;s__	67.59	0.27	ERZ24790343
D13_16_14_0026	Halorientalis sp1	82_1	d__Archaea;p__Halobacteriota;c__Halobacteria;o__Halobacteriales;f__Haloarculaceae;g__Halorientalis;s__	72.26	7.03	ERZ24790344
D13_16_14_0027	Salinibacter ruber	25_1	d__Bacteria;p__Bacteroidota;c__Rhodothermia;o__Rhodothermales;f__Salinibacteraceae;g__Salinibacter;s__Salinibacter_ruber	60.22	0.09	ERZ24790345
D13_191_15_0001	Haloquadratum walsbyi	104_1	d__Archaea;p__Halobacteriota;c__Halobacteria;o__Halobacteriales;f__Haloferacaceae;g__Haloquadratum;s__Haloquadratum_walsbyi	93.39	0.51	ERZ24790346
D13_191_15_0002	Oceanicaulis sp1	14_1	d__Bacteria;p__Proteobacteria;c__Alphaproteobacteria;o__Caulobacterales;f__Maricaulaceae;g__Oceanicaulis;s__	100	0.74	ERZ24790347
D13_191_15_0003	B1-Br10-U2g21 sp2	114_1	d__Archaea;p__Nanohaloarchaeota;c__Nanosalinia;o__Nanosalinales;f__Nanosalinaceae;g__B1-Br10-U2g21;s__	62.09	0.89	ERZ24790348
D13_191_15_0004	Natronomonas sp6	94_1	d__Archaea;p__Halobacteriota;c__Halobacteria;o__Halobacteriales;f__Haloarculaceae;g__Natronomonas;s__	90.52	2.26	ERZ24790349
D13_191_15_0005	A07HB70 sp2	68_1	d__Archaea;p__Halobacteriota;c__Halobacteria;o__Halobacteriales;f__Haloferacaceae;g__A07HB70;s__	89.8	0.5	ERZ24790350
D13_191_15_0006	Halobellus sp2	46_1	d__Archaea;p__Halobacteriota;c__Halobacteria;o__Halobacteriales;f__Haloferacaceae;g__Halobellus;s__	78.89	3.03	ERZ24790351
D13_191_15_0007	Halobellus sp1	45_1	d__Archaea;p__Halobacteriota;c__Halobacteria;o__Halobacteriales;f__Haloferacaceae;g__Halobellus;s__	76.17	1.37	ERZ24790352
D13_191_15_0008	Halorubrum sp3	53_1	d__Archaea;p__Halobacteriota;c__Halobacteria;o__Halobacteriales;f__Haloferacaceae;g__Halorubrum;s__	82.59	0.47	ERZ24790353
D13_191_15_0009	Halorubrum sp2	52_1	d__Archaea;p__Halobacteriota;c__Halobacteria;o__Halobacteriales;f__Haloferacaceae;g__Halorubrum;s__	79.69	0.06	ERZ24790354
D13_191_15_0010	QS-5-70-15 sp3	65_1	d__Archaea;p__Halobacteriota;c__Halobacteria;o__Halobacteriales;f__Haloarculaceae;g__QS-5-70-15;s__	94.61	0.15	ERZ24790355
D13_191_15_0011	CAILMK01 sp2	117_1	d__Bacteria;p__Bacteroidota;c__Bacteroidia;o__CAILMK01;f__;g__;s__	97.52	0.21	ERZ24790356
D13_191_15_0012	DSM-45221 sp1	10_1	d__Bacteria;p__Verrucomicrobiota;c__Verrucomicrobiae;o__Opitutales;f__DSM-45221;g__;s__	57.05	7.21	ERZ24790357
D13_191_15_0013	Haloquadratum sp1	103_1	d__Archaea;p__Halobacteriota;c__Halobacteria;o__Halobacteriales;f__Haloferacaceae;g__Haloquadratum;s__	74.72	0.15	ERZ24790358
D13_191_15_0014	Roseinatronobacter sp1	11_1	d__Bacteria;p__Proteobacteria;c__Alphaproteobacteria;o__Rhodobacterales;f__Rhodobacteraceae;g__Roseinatronobacter;s__	92.67	0.05	ERZ24790359
D13_191_15_0015	Salinibacter sp6	26_1	d__Bacteria;p__Bacteroidota;c__Rhodothermia;o__Rhodothermales;f__Salinibacteraceae;g__Salinibacter;s__	86.12	1.11	ERZ24790360
D13_191_15_0016	Psychroflexus sp1	124_1	d__Bacteria;p__Bacteroidota;c__Bacteroidia;o__Flavobacteriales;f__Flavobacteriaceae;g__Psychroflexus;s__	65.92	2.13	ERZ24790361
D13_191_15_0017	Psychroflexus sp2	125_1	d__Bacteria;p__Bacteroidota;c__Bacteroidia;o__Flavobacteriales;f__Flavobacteriaceae;g__Psychroflexus;s__	71.43	1.08	ERZ24790362
D13_20_15_0001	Halobellus sp1	45_1	d__Archaea;p__Halobacteriota;c__Halobacteria;o__Halobacteriales;f__Haloferacaceae;g__Halobellus;s__	77.38	9.69	ERZ24790363
D13_20_15_0002	Haloquadratum walsbyi	104_1	d__Archaea;p__Halobacteriota;c__Halobacteria;o__Halobacteriales;f__Haloferacaceae;g__Haloquadratum;s__Haloquadratum_walsbyi	81.77	0.17	ERZ24790364
D13_20_15_0003	Natronomonas sp6	94_1	d__Archaea;p__Halobacteriota;c__Halobacteria;o__Halobacteriales;f__Haloarculaceae;g__Natronomonas;s__	95.33	1.19	ERZ24790365
D13_20_15_0004	Halobellus sp3	47_1	d__Archaea;p__Halobacteriota;c__Halobacteria;o__Halobacteriales;f__Haloferacaceae;g__Halobellus;s__	62.26	2.16	ERZ24790366
D13_20_15_0005	Natronomonas sp4	91_1	d__Archaea;p__Halobacteriota;c__Halobacteria;o__Halobacteriales;f__Haloarculaceae;g__Natronomonas;s__	84.73	5.2	ERZ24790367
D13_20_15_0006	Salinibacter sp7	27_1	d__Bacteria;p__Bacteroidota;c__Rhodothermia;o__Rhodothermales;f__Salinibacteraceae;g__Salinibacter;s__	71.17	0.81	ERZ24790368
D13_20_15_0007	QS-5-70-15 sp1	35_1	d__Archaea;p__Halobacteriota;c__Halobacteria;o__Halobacteriales;f__Haloarculaceae;g__QS-5-70-15;s__	65.34	0.12	ERZ24790369
D13_20_15_0008	Haloplanus salinus	62_1	d__Archaea;p__Halobacteriota;c__Halobacteria;o__Halobacteriales;f__Haloferacaceae;g__Haloplanus;s__Haloplanus_salinus	94.39	0.25	ERZ24790370
D13_20_15_0009	Haloferacaceae sp1	43_1	d__Archaea;p__Halobacteriota;c__Halobacteria;o__Halobacteriales;f__Haloferacaceae;g__;s__	85.35	2.41	ERZ24790371
D13_20_15_0010	Salinibacter ruber	25_1	d__Bacteria;p__Bacteroidota;c__Rhodothermia;o__Rhodothermales;f__Salinibacteraceae;g__Salinibacter;s__Salinibacter_ruber	73.4	3.09	ERZ24790372
D13_20_15_0011	B1-Br10-U2g21 sp2	114_1	d__Archaea;p__Nanohaloarchaeota;c__Nanosalinia;o__Nanosalinales;f__Nanosalinaceae;g__B1-Br10-U2g21;s__	55.28	2.74	ERZ24790373
D13_20_15_0012	Halorubrum sp3	53_1	d__Archaea;p__Halobacteriota;c__Halobacteria;o__Halobacteriales;f__Haloferacaceae;g__Halorubrum;s__	71.87	3.29	ERZ24790374
D13_20_15_0013	Halobellus sp2	46_1	d__Archaea;p__Halobacteriota;c__Halobacteria;o__Halobacteriales;f__Haloferacaceae;g__Halobellus;s__	50.09	0.35	ERZ24790375
D13_20_15_0014	Haloglomus sp1	98_1	d__Archaea;p__Halobacteriota;c__Halobacteria;o__Halobacteriales;f__Haloarculaceae;g__Haloglomus;s__	68.89	1.15	ERZ24790376
D13_20_15_0015	A07HB70 sp2	68_1	d__Archaea;p__Halobacteriota;c__Halobacteria;o__Halobacteriales;f__Haloferacaceae;g__A07HB70;s__	86.03	0	ERZ24790377
D13_20_15_0016	Halorubrum sp8	58_1	d__Archaea;p__Halobacteriota;c__Halobacteria;o__Halobacteriales;f__Haloferacaceae;g__Halorubrum;s__	70.3	2.47	ERZ24790378
D13_20_15_0017	CBA1134 sp009184545	88_1	d__Archaea;p__Halobacteriota;c__Halobacteria;o__Halobacteriales;f__Haloarculaceae;g__CBA1134;s__CBA1134_sp009184545	84.62	1.38	ERZ24790379
D13_20_15_0018	Salinibacteraceae sp1	22_1	d__Bacteria;p__Bacteroidota;c__Rhodothermia;o__Rhodothermales;f__Salinibacteraceae;g__;s__	86.94	0.18	ERZ24790380
D13_20_15_0019	Salinibacter sp6	26_1	d__Bacteria;p__Bacteroidota;c__Rhodothermia;o__Rhodothermales;f__Salinibacteraceae;g__Salinibacter;s__	66.21	5.69	ERZ24790381
D13_20_15_0020	Halorubrum sp2	52_1	d__Archaea;p__Halobacteriota;c__Halobacteria;o__Halobacteriales;f__Haloferacaceae;g__Halorubrum;s__	63.47	0.16	ERZ24790382
D13_20_15_0021	Saliniarchaeum sp1	44_1	d__Archaea;p__Halobacteriota;c__Halobacteria;o__Halobacteriales;f__Salinarchaeaceae;g__Salinarchaeum;s__	92.96	1.92	ERZ24790383
D13_20_15_0022	Haloquadratum sp1	103_1	d__Archaea;p__Halobacteriota;c__Halobacteria;o__Halobacteriales;f__Haloferacaceae;g__Haloquadratum;s__	72.69	0.22	ERZ24790384
D13_20_15_0023	CAILMK01 sp2	117_1	d__Bacteria;p__Bacteroidota;c__Bacteroidia;o__CAILMK01;f__;g__;s__	97.03	0.11	ERZ24790385
D13_20_15_0024	Haloglomus irregulare	100_1	d__Archaea;p__Halobacteriota;c__Halobacteria;o__Halobacteriales;f__Haloarculaceae;g__Haloglomus;s__Haloglomus_irregulare	93.13	0.43	ERZ24790386
D13_20_15_0025	Haloplanus sp1	61_1	d__Archaea;p__Halobacteriota;c__Halobacteria;o__Halobacteriales;f__Haloferacaceae;g__Haloplanus;s__	78.73	1.56	ERZ24790387
D13_20_15_0026	Natronomonas sp3	90_1	d__Archaea;p__Halobacteriota;c__Halobacteria;o__Halobacteriales;f__Haloarculaceae;g__Natronomonas;s__	70.04	3.3	ERZ24790388
D13_208_20_0001	Haloquadratum walsbyi	104_1	d__Archaea;p__Halobacteriota;c__Halobacteria;o__Halobacteriales;f__Haloferacaceae;g__Haloquadratum;s__Haloquadratum_walsbyi	94.59	0.05	ERZ24790389
D13_208_20_0002	Natronomonas sp6	94_1	d__Archaea;p__Halobacteriota;c__Halobacteria;o__Halobacteriales;f__Haloarculaceae;g__Natronomonas;s__	86.95	4	ERZ24790390
D13_208_20_0003	Rhodovibrio sp2	16_1	d__Bacteria;p__Proteobacteria;c__Alphaproteobacteria;o__Kiloniellales;f__Rhodovibrionaceae;g__Rhodovibrio;s__	71.87	2.73	ERZ24790391
D13_208_20_0004	QS-5-70-15 sp3	65_1	d__Archaea;p__Halobacteriota;c__Halobacteria;o__Halobacteriales;f__Haloarculaceae;g__QS-5-70-15;s__	78.65	0.18	ERZ24790392
D13_208_20_0005	Halobellus sp2	46_1	d__Archaea;p__Halobacteriota;c__Halobacteria;o__Halobacteriales;f__Haloferacaceae;g__Halobellus;s__	81.81	2.57	ERZ24790393
D13_208_20_0006	Halobellus sp1	45_1	d__Archaea;p__Halobacteriota;c__Halobacteria;o__Halobacteriales;f__Haloferacaceae;g__Halobellus;s__	80.43	0.04	ERZ24790394
D13_208_20_0007	Halorubrum sp2	52_1	d__Archaea;p__Halobacteriota;c__Halobacteria;o__Halobacteriales;f__Haloferacaceae;g__Halorubrum;s__	81.59	0.28	ERZ24790395
D13_208_20_0008	Oceanicaulis sp1	14_1	d__Bacteria;p__Proteobacteria;c__Alphaproteobacteria;o__Caulobacterales;f__Maricaulaceae;g__Oceanicaulis;s__	100	0.72	ERZ24790396
D13_208_20_0009	Roseinatronobacter sp1	11_1	d__Bacteria;p__Proteobacteria;c__Alphaproteobacteria;o__Rhodobacterales;f__Rhodobacteraceae;g__Roseinatronobacter;s__	99.46	0	ERZ24790397
D13_208_20_0010	Psychroflexus sp2	125_1	d__Bacteria;p__Bacteroidota;c__Bacteroidia;o__Flavobacteriales;f__Flavobacteriaceae;g__Psychroflexus;s__	78.23	1.98	ERZ24790398
D13_208_20_0011	Haloquadratum sp1	103_1	d__Archaea;p__Halobacteriota;c__Halobacteria;o__Halobacteriales;f__Haloferacaceae;g__Haloquadratum;s__	74.5	0.11	ERZ24790399
D13_208_20_0012	Halothece sp3	122_1	d__Bacteria;p__Cyanobacteria;c__Cyanobacteriia;o__Cyanobacteriales;f__Rubidibacteraceae;g__Halothece;s__	95.1	5.91	ERZ24790400
D13_208_20_0013	CAILMK01 sp2	117_1	d__Bacteria;p__Bacteroidota;c__Bacteroidia;o__CAILMK01;f__;g__;s__	96.81	0.12	ERZ24790401
D13_208_20_0014	Psychroflexus sp1	124_1	d__Bacteria;p__Bacteroidota;c__Bacteroidia;o__Flavobacteriales;f__Flavobacteriaceae;g__Psychroflexus;s__	65.64	0.02	ERZ24790402
D13_208_20_0015	Halorubrum sp3	53_1	d__Archaea;p__Halobacteriota;c__Halobacteria;o__Halobacteriales;f__Haloferacaceae;g__Halorubrum;s__	86.18	0.5	ERZ24790403
D13_208_20_0016	Salinibacter sp6	26_1	d__Bacteria;p__Bacteroidota;c__Rhodothermia;o__Rhodothermales;f__Salinibacteraceae;g__Salinibacter;s__	93.31	1.28	ERZ24790404
D13_208_20_0017	A07HB70 sp2	68_1	d__Archaea;p__Halobacteriota;c__Halobacteria;o__Halobacteriales;f__Haloferacaceae;g__A07HB70;s__	94.1	2.05	ERZ24790405
D13_275_25_0001	Haloquadratum walsbyi	104_1	d__Archaea;p__Halobacteriota;c__Halobacteria;o__Halobacteriales;f__Haloferacaceae;g__Haloquadratum;s__Haloquadratum_walsbyi	97.09	0.96	ERZ24790406
D13_275_25_0002	Halobellus sp2	46_1	d__Archaea;p__Halobacteriota;c__Halobacteria;o__Halobacteriales;f__Haloferacaceae;g__Halobellus;s__	71.78	0.66	ERZ24790407
D13_275_25_0003	Halobellus sp1	45_1	d__Archaea;p__Halobacteriota;c__Halobacteria;o__Halobacteriales;f__Haloferacaceae;g__Halobellus;s__	51.35	8.28	ERZ24790408
D13_275_25_0004	Psychroflexus sp2	125_1	d__Bacteria;p__Bacteroidota;c__Bacteroidia;o__Flavobacteriales;f__Flavobacteriaceae;g__Psychroflexus;s__	59.65	5.52	ERZ24790409
D13_275_25_0005	Psychroflexus sp1	124_1	d__Bacteria;p__Bacteroidota;c__Bacteroidia;o__Flavobacteriales;f__Flavobacteriaceae;g__Psychroflexus;s__	72.74	0.1	ERZ24790410
D13_275_25_0006	Roseinatronobacter sp1	11_1	d__Bacteria;p__Proteobacteria;c__Alphaproteobacteria;o__Rhodobacterales;f__Rhodobacteraceae;g__Roseinatronobacter;s__	99.82	0.09	ERZ24790411
D13_275_25_0007	UBA12402 sp1	17_1	d__Bacteria;p__Proteobacteria;c__Gammaproteobacteria;o__UBA12402;f__UBA12402;g__;s__	99.4	0.02	ERZ24790412
D13_275_25_0008	Halonotius sp3	41_1	d__Archaea;p__Halobacteriota;c__Halobacteria;o__Halobacteriales;f__Haloferacaceae;g__Halonotius;s__	60.05	2.83	ERZ24790413
D13_275_25_0009	A07HB70 sp2	68_1	d__Archaea;p__Halobacteriota;c__Halobacteria;o__Halobacteriales;f__Haloferacaceae;g__A07HB70;s__	91.11	0.33	ERZ24790414
D13_275_25_0010	Halorubrum sp2	52_1	d__Archaea;p__Halobacteriota;c__Halobacteria;o__Halobacteriales;f__Haloferacaceae;g__Halorubrum;s__	82.23	0.17	ERZ24790415
D13_275_25_0011	Salinibacter abyssi	25_5	d__Bacteria;p__Bacteroidota;c__Rhodothermia;o__Rhodothermales;f__Salinibacteraceae;g__Salinibacter;s__Salinibacter_abyssi	71.42	1.82	ERZ24790416
D13_275_25_0012	QS-5-70-15 sp1	35_1	d__Archaea;p__Halobacteriota;c__Halobacteria;o__Halobacteriales;f__Haloarculaceae;g__QS-5-70-15;s__	83.88	0	ERZ24790417
D13_275_25_0013	DSM-45221 sp1	10_1	d__Bacteria;p__Verrucomicrobiota;c__Verrucomicrobiae;o__Opitutales;f__DSM-45221;g__;s__	65.87	0.28	ERZ24790418
D13_275_25_0014	Salinibacter sp6	26_1	d__Bacteria;p__Bacteroidota;c__Rhodothermia;o__Rhodothermales;f__Salinibacteraceae;g__Salinibacter;s__	93.49	2.52	ERZ24790419
D13_275_25_0015	Oceanicaulis sp1	14_1	d__Bacteria;p__Proteobacteria;c__Alphaproteobacteria;o__Caulobacterales;f__Maricaulaceae;g__Oceanicaulis;s__	99.24	0.73	ERZ24790420
D13_275_25_0016	Haloplanus sp1	61_1	d__Archaea;p__Halobacteriota;c__Halobacteria;o__Halobacteriales;f__Haloferacaceae;g__Haloplanus;s__	81.75	5.83	ERZ24790421
D13_275_25_0017	Haloquadratum sp1	103_1	d__Archaea;p__Halobacteriota;c__Halobacteria;o__Halobacteriales;f__Haloferacaceae;g__Haloquadratum;s__	74.62	0.19	ERZ24790422
D13_33_20_0001	Haloplanus salinus	62_1	d__Archaea;p__Halobacteriota;c__Halobacteria;o__Halobacteriales;f__Haloferacaceae;g__Haloplanus;s__Haloplanus_salinus	54.23	4.85	ERZ24790463
D13_33_20_0002	Natronomonas sp6	94_1	d__Archaea;p__Halobacteriota;c__Halobacteria;o__Halobacteriales;f__Haloarculaceae;g__Natronomonas;s__	94.14	4.97	ERZ24790464
D13_33_20_0003	Halobellus sp3	47_1	d__Archaea;p__Halobacteriota;c__Halobacteria;o__Halobacteriales;f__Haloferacaceae;g__Halobellus;s__	70.37	0.72	ERZ24790465
D13_33_20_0004	Natronomonas sp3	90_1	d__Archaea;p__Halobacteriota;c__Halobacteria;o__Halobacteriales;f__Haloarculaceae;g__Natronomonas;s__	90.56	0.06	ERZ24790466
D13_33_20_0005	Halorubrum sp3	53_1	d__Archaea;p__Halobacteriota;c__Halobacteria;o__Halobacteriales;f__Haloferacaceae;g__Halorubrum;s__	73.2	3.8	ERZ24790467
D13_33_20_0006	Halobellus sp1	45_1	d__Archaea;p__Halobacteriota;c__Halobacteria;o__Halobacteriales;f__Haloferacaceae;g__Halobellus;s__	71.96	4.15	ERZ24790468
D13_33_20_0007	Haloquadratum walsbyi	104_1	d__Archaea;p__Halobacteriota;c__Halobacteria;o__Halobacteriales;f__Haloferacaceae;g__Haloquadratum;s__Haloquadratum_walsbyi	87.37	1.07	ERZ24790469
D13_33_20_0008	A07HB70 sp2	68_1	d__Archaea;p__Halobacteriota;c__Halobacteria;o__Halobacteriales;f__Haloferacaceae;g__A07HB70;s__	92.69	1.2	ERZ24790470
D13_33_20_0009	QS-5-70-15 sp1	35_1	d__Archaea;p__Halobacteriota;c__Halobacteria;o__Halobacteriales;f__Haloarculaceae;g__QS-5-70-15;s__	69.03	1.03	ERZ24790471
D13_33_20_0010	Halorubrum sp2	52_1	d__Archaea;p__Halobacteriota;c__Halobacteria;o__Halobacteriales;f__Haloferacaceae;g__Halorubrum;s__	59.15	1.41	ERZ24790472
D13_33_20_0011	CAILMK01 sp2	117_1	d__Bacteria;p__Bacteroidota;c__Bacteroidia;o__CAILMK01;f__;g__;s__	54.7	0.19	ERZ24790473
D13_33_20_0012	Haloquadratum sp1	103_1	d__Archaea;p__Halobacteriota;c__Halobacteria;o__Halobacteriales;f__Haloferacaceae;g__Haloquadratum;s__	72.88	0.11	ERZ24790474
D13_33_20_0013	Tc-Br11-B2g6-7 sp1	20_1	d__Bacteria;p__Bacteroidota;c__Rhodothermia;o__Rhodothermales;f__Salinibacteraceae;g__Tc-Br11-B2g6-7;s__	96.09	0.31	ERZ24790475
D13_33_20_0014	CBA1134 sp009184545	88_1	d__Archaea;p__Halobacteriota;c__Halobacteria;o__Halobacteriales;f__Haloarculaceae;g__CBA1134;s__CBA1134_sp009184545	89.36	0.2	ERZ24790476
D13_33_20_0015	B1-Br10-U2g21 sp2	114_1	d__Archaea;p__Nanohaloarchaeota;c__Nanosalinia;o__Nanosalinales;f__Nanosalinaceae;g__B1-Br10-U2g21;s__	61.3	0.33	ERZ24790477
D13_33_20_0016	Salinibacteraceae sp1	22_1	d__Bacteria;p__Bacteroidota;c__Rhodothermia;o__Rhodothermales;f__Salinibacteraceae;g__;s__	87.95	0.29	ERZ24790478
D13_33_20_0017	Psychroflexus sp1	124_1	d__Bacteria;p__Bacteroidota;c__Bacteroidia;o__Flavobacteriales;f__Flavobacteriaceae;g__Psychroflexus;s__	53.26	1.24	ERZ24790479
D13_33_20_0018	Haloglomus irregulare	100_1	d__Archaea;p__Halobacteriota;c__Halobacteria;o__Halobacteriales;f__Haloarculaceae;g__Haloglomus;s__Haloglomus_irregulare	93.04	0.33	ERZ24790480
D13_330_36_0001	Haloquadratum walsbyi	104_1	d__Archaea;p__Halobacteriota;c__Halobacteria;o__Halobacteriales;f__Haloferacaceae;g__Haloquadratum;s__Haloquadratum_walsbyi	89.63	0.28	ERZ24790423
D13_330_36_0002	Roseinatronobacter sp1	11_1	d__Bacteria;p__Proteobacteria;c__Alphaproteobacteria;o__Rhodobacterales;f__Rhodobacteraceae;g__Roseinatronobacter;s__	99.86	0.04	ERZ24790424
D13_330_36_0003	Haloquadratum sp2	105_1	d__Archaea;p__Halobacteriota;c__Halobacteria;o__Halobacteriales;f__Haloferacaceae;g__Haloquadratum;s__Haloquadratum_walsbyi_A	63.85	1.41	ERZ24790425
D13_330_36_0004	Psychroflexus sp2	125_1	d__Bacteria;p__Bacteroidota;c__Bacteroidia;o__Flavobacteriales;f__Flavobacteriaceae;g__Psychroflexus;s__	63.89	0.54	ERZ24790426
D13_330_36_0005	Psychroflexus sp1	124_1	d__Bacteria;p__Bacteroidota;c__Bacteroidia;o__Flavobacteriales;f__Flavobacteriaceae;g__Psychroflexus;s__	70.58	0.06	ERZ24790427
D13_330_36_0006	Roseovarius sp1	12_1	d__Bacteria;p__Proteobacteria;c__Alphaproteobacteria;o__Rhodobacterales;f__Rhodobacteraceae;g__Roseovarius;s__	77.77	0.33	ERZ24790428
D13_330_36_0007	Longibacter sp1	32_1	d__Bacteria;p__Bacteroidota;c__Rhodothermia;o__Rhodothermales;f__Salinibacteraceae;g__Longibacter;s__	56.53	8.12	ERZ24790429
D13_330_36_0008	Halonotius sp3	41_1	d__Archaea;p__Halobacteriota;c__Halobacteria;o__Halobacteriales;f__Haloferacaceae;g__Halonotius;s__	58.26	0.43	ERZ24790430
D13_330_36_0009	Halorubrum sp2	52_1	d__Archaea;p__Halobacteriota;c__Halobacteria;o__Halobacteriales;f__Haloferacaceae;g__Halorubrum;s__	78.26	0.62	ERZ24790431
D13_330_36_0010	A07HB70 sp2	68_1	d__Archaea;p__Halobacteriota;c__Halobacteria;o__Halobacteriales;f__Haloferacaceae;g__A07HB70;s__	82.29	0.85	ERZ24790432
D13_330_36_0011	JAAAPH01 sp2	30_1	d__Bacteria;p__Bacteroidota;c__Rhodothermia;o__Rhodothermales;f__Salinibacteraceae;g__JAAAPH01;s__	91.79	3.32	ERZ24790433
D13_330_36_0012	Halorubrum sp3	53_1	d__Archaea;p__Halobacteriota;c__Halobacteria;o__Halobacteriales;f__Haloferacaceae;g__Halorubrum;s__	69.02	0.88	ERZ24790434
D13_330_36_0013	QS-5-70-15 sp1	35_1	d__Archaea;p__Halobacteriota;c__Halobacteria;o__Halobacteriales;f__Haloarculaceae;g__QS-5-70-15;s__	82.89	0	ERZ24790435
D13_330_36_0014	Halobellus sp1	45_1	d__Archaea;p__Halobacteriota;c__Halobacteria;o__Halobacteriales;f__Haloferacaceae;g__Halobellus;s__	75.53	0.57	ERZ24790436
D13_330_36_0015	Natronomonas sp6	94_1	d__Archaea;p__Halobacteriota;c__Halobacteria;o__Halobacteriales;f__Haloarculaceae;g__Natronomonas;s__	83.29	7.01	ERZ24790437
D13_330_36_0018	Halobellus sp2	46_1	d__Archaea;p__Halobacteriota;c__Halobacteria;o__Halobacteriales;f__Haloferacaceae;g__Halobellus;s__	59.67	4.01	ERZ24790438
D13_330_36_0019	Halothece sp3	122_1	d__Bacteria;p__Cyanobacteria;c__Cyanobacteriia;o__Cyanobacteriales;f__Rubidibacteraceae;g__Halothece;s__	99.08	1.9	ERZ24790439
D13_330_36_0020	Haloquadratum sp1	103_1	d__Archaea;p__Halobacteriota;c__Halobacteria;o__Halobacteriales;f__Haloferacaceae;g__Haloquadratum;s__	74.49	0.15	ERZ24790440
D13_330_36_0021	Halothece salina	121_1	d__Bacteria;p__Cyanobacteria;c__Cyanobacteriia;o__Cyanobacteriales;f__Rubidibacteraceae;g__Halothece;s__Halothece_salina	77.63	0.04	ERZ24790441
D13_331_13_0001	Haloquadratum walsbyi	104_1	d__Archaea;p__Halobacteriota;c__Halobacteria;o__Halobacteriales;f__Haloferacaceae;g__Haloquadratum;s__Haloquadratum_walsbyi	99.02	0.6	ERZ24790442
D13_331_13_0002	Halobellus sp2	46_1	d__Archaea;p__Halobacteriota;c__Halobacteria;o__Halobacteriales;f__Haloferacaceae;g__Halobellus;s__	60.52	7.68	ERZ24790443
D13_331_13_0003	Rhodovibrio sp2	16_1	d__Bacteria;p__Proteobacteria;c__Alphaproteobacteria;o__Kiloniellales;f__Rhodovibrionaceae;g__Rhodovibrio;s__	51.42	1.89	ERZ24790444
D13_331_13_0004	Salinibacter sp6	26_1	d__Bacteria;p__Bacteroidota;c__Rhodothermia;o__Rhodothermales;f__Salinibacteraceae;g__Salinibacter;s__	92.9	1.71	ERZ24790445
D13_331_13_0005	Halorubrum sp3	53_1	d__Archaea;p__Halobacteriota;c__Halobacteria;o__Halobacteriales;f__Haloferacaceae;g__Halorubrum;s__	84.59	1.5	ERZ24790446
D13_331_13_0006	Halobellus sp6	50_1	d__Archaea;p__Halobacteriota;c__Halobacteria;o__Halobacteriales;f__Haloferacaceae;g__Halobellus;s__	73.88	5.59	ERZ24790447
D13_331_13_0007	Natronomonas sp6	94_1	d__Archaea;p__Halobacteriota;c__Halobacteria;o__Halobacteriales;f__Haloarculaceae;g__Natronomonas;s__	82.16	0.59	ERZ24790448
D13_331_13_0008	JAAAPH01 sp2	30_1	d__Bacteria;p__Bacteroidota;c__Rhodothermia;o__Rhodothermales;f__Salinibacteraceae;g__JAAAPH01;s__	82.29	4.43	ERZ24790449
D13_331_13_0009	Psychroflexus sp1	124_1	d__Bacteria;p__Bacteroidota;c__Bacteroidia;o__Flavobacteriales;f__Flavobacteriaceae;g__Psychroflexus;s__	64.78	0.56	ERZ24790450
D13_331_13_0010	DSM-45221 sp1	10_1	d__Bacteria;p__Verrucomicrobiota;c__Verrucomicrobiae;o__Opitutales;f__DSM-45221;g__;s__	57.31	0.08	ERZ24790451
D13_331_13_0011	A07HB70 sp2	68_1	d__Archaea;p__Halobacteriota;c__Halobacteria;o__Halobacteriales;f__Haloferacaceae;g__A07HB70;s__	95.35	0.04	ERZ24790452
D13_331_13_0012	Haloquadratum sp1	103_1	d__Archaea;p__Halobacteriota;c__Halobacteria;o__Halobacteriales;f__Haloferacaceae;g__Haloquadratum;s__	75	0.07	ERZ24790453
D13_331_13_0013	CAILMK01 sp2	117_1	d__Bacteria;p__Bacteroidota;c__Bacteroidia;o__CAILMK01;f__;g__;s__	86.82	0.6	ERZ24790454
D13_331_13_0014	Salinibacter abyssi	25_5	d__Bacteria;p__Bacteroidota;c__Rhodothermia;o__Rhodothermales;f__Salinibacteraceae;g__Salinibacter;s__Salinibacter_abyssi	68.31	0.29	ERZ24790455
D13_331_13_0015	Halorubrum sp2	52_1	d__Archaea;p__Halobacteriota;c__Halobacteria;o__Halobacteriales;f__Haloferacaceae;g__Halorubrum;s__	77.59	0.96	ERZ24790456
D13_331_13_0016	Halorubrum sp5	55_1	d__Archaea;p__Halobacteriota;c__Halobacteria;o__Halobacteriales;f__Haloferacaceae;g__Halorubrum;s__	85.07	4.09	ERZ24790457
D13_331_13_0017	Longibacter sp1	32_1	d__Bacteria;p__Bacteroidota;c__Rhodothermia;o__Rhodothermales;f__Salinibacteraceae;g__Longibacter;s__	80.74	3.38	ERZ24790458
D13_331_13_0018	QS-5-70-15 sp1	35_1	d__Archaea;p__Halobacteriota;c__Halobacteria;o__Halobacteriales;f__Haloarculaceae;g__QS-5-70-15;s__	79.42	0	ERZ24790459
D13_331_13_0019	Psychroflexus sp2	125_1	d__Bacteria;p__Bacteroidota;c__Bacteroidia;o__Flavobacteriales;f__Flavobacteriaceae;g__Psychroflexus;s__	71.14	0.03	ERZ24790460
D13_331_13_0020	Roseinatronobacter sp1	11_1	d__Bacteria;p__Proteobacteria;c__Alphaproteobacteria;o__Rhodobacterales;f__Rhodobacteraceae;g__Roseinatronobacter;s__	99.77	0.03	ERZ24790461
D13_331_13_0021	Halobellus sp1	45_1	d__Archaea;p__Halobacteriota;c__Halobacteria;o__Halobacteriales;f__Haloferacaceae;g__Halobellus;s__	63.15	0.74	ERZ24790462
D13_347_15_0001	Haloquadratum walsbyi	104_1	d__Archaea;p__Halobacteriota;c__Halobacteria;o__Halobacteriales;f__Haloferacaceae;g__Haloquadratum;s__Haloquadratum_walsbyi	98.75	0.95	ERZ24790481
D13_347_15_0002	Halobellus sp6	50_1	d__Archaea;p__Halobacteriota;c__Halobacteria;o__Halobacteriales;f__Haloferacaceae;g__Halobellus;s__	92.94	3.34	ERZ24790482
D13_347_15_0003	Natronomonas sp6	94_1	d__Archaea;p__Halobacteriota;c__Halobacteria;o__Halobacteriales;f__Haloarculaceae;g__Natronomonas;s__	64.15	3.17	ERZ24790483
D13_347_15_0004	A07HB70 sp2	68_1	d__Archaea;p__Halobacteriota;c__Halobacteria;o__Halobacteriales;f__Haloferacaceae;g__A07HB70;s__	90.17	0.16	ERZ24790484
D13_347_15_0005	Oceanicaulis sp1	14_1	d__Bacteria;p__Proteobacteria;c__Alphaproteobacteria;o__Caulobacterales;f__Maricaulaceae;g__Oceanicaulis;s__	99.97	0.72	ERZ24790485
D13_347_15_0006	Halobellus sp2	46_1	d__Archaea;p__Halobacteriota;c__Halobacteria;o__Halobacteriales;f__Haloferacaceae;g__Halobellus;s__	72.3	1.95	ERZ24790486
D13_347_15_0007	Halobellus sp1	45_1	d__Archaea;p__Halobacteriota;c__Halobacteria;o__Halobacteriales;f__Haloferacaceae;g__Halobellus;s__	56.04	0.08	ERZ24790487
D13_347_15_0008	Psychroflexus sp2	125_1	d__Bacteria;p__Bacteroidota;c__Bacteroidia;o__Flavobacteriales;f__Flavobacteriaceae;g__Psychroflexus;s__	78.56	0.01	ERZ24790488
D13_347_15_0009	Psychroflexus sp1	124_1	d__Bacteria;p__Bacteroidota;c__Bacteroidia;o__Flavobacteriales;f__Flavobacteriaceae;g__Psychroflexus;s__	66.25	0.57	ERZ24790489
D13_347_15_0010	Longibacter sp1	32_1	d__Bacteria;p__Bacteroidota;c__Rhodothermia;o__Rhodothermales;f__Salinibacteraceae;g__Longibacter;s__	51.89	4.62	ERZ24790490
D13_347_15_0011	QS-5-70-15 sp1	35_1	d__Archaea;p__Halobacteriota;c__Halobacteria;o__Halobacteriales;f__Haloarculaceae;g__QS-5-70-15;s__	80.16	0	ERZ24790491
D13_347_15_0012	Salinibacter sp6	26_1	d__Bacteria;p__Bacteroidota;c__Rhodothermia;o__Rhodothermales;f__Salinibacteraceae;g__Salinibacter;s__	89.33	0.71	ERZ24790492
D13_347_15_0013	Salinibacter abyssi	25_5	d__Bacteria;p__Bacteroidota;c__Rhodothermia;o__Rhodothermales;f__Salinibacteraceae;g__Salinibacter;s__Salinibacter_abyssi	71.52	0.47	ERZ24790493
D13_347_15_0014	Roseinatronobacter sp1	11_1	d__Bacteria;p__Proteobacteria;c__Alphaproteobacteria;o__Rhodobacterales;f__Rhodobacteraceae;g__Roseinatronobacter;s__	98.31	0.5	ERZ24790494
D13_347_15_0015	Halorubrum sp3	53_1	d__Archaea;p__Halobacteriota;c__Halobacteria;o__Halobacteriales;f__Haloferacaceae;g__Halorubrum;s__	58.34	0.75	ERZ24790495
D13_347_15_0016	Halonotius sp3	41_1	d__Archaea;p__Halobacteriota;c__Halobacteria;o__Halobacteriales;f__Haloferacaceae;g__Halonotius;s__	59.83	1.2	ERZ24790496
D13_347_15_0017	Halorubrum sp2	52_1	d__Archaea;p__Halobacteriota;c__Halobacteria;o__Halobacteriales;f__Haloferacaceae;g__Halorubrum;s__	75.74	2.41	ERZ24790497
D13_347_15_0018	Halothece sp3	122_1	d__Bacteria;p__Cyanobacteria;c__Cyanobacteriia;o__Cyanobacteriales;f__Rubidibacteraceae;g__Halothece;s__	97.35	1.13	ERZ24790498
D13_347_15_0019	Haloquadratum sp1	103_1	d__Archaea;p__Halobacteriota;c__Halobacteria;o__Halobacteriales;f__Haloferacaceae;g__Haloquadratum;s__	73.11	0.46	ERZ24790499
D13_347_15_0020	Rhodovibrio sp2	16_1	d__Bacteria;p__Proteobacteria;c__Alphaproteobacteria;o__Kiloniellales;f__Rhodovibrionaceae;g__Rhodovibrio;s__	54.61	5.86	ERZ24790500
D13_357_20_0001	Halothece sp3	122_1	d__Bacteria;p__Cyanobacteria;c__Cyanobacteriia;o__Cyanobacteriales;f__Rubidibacteraceae;g__Halothece;s__	99.65	1.41	ERZ24790501
D13_357_20_0002	Halorubrum sp5	55_1	d__Archaea;p__Halobacteriota;c__Halobacteria;o__Halobacteriales;f__Haloferacaceae;g__Halorubrum;s__	80.23	2.54	ERZ24790502
D13_357_20_0003	Roseinatronobacter sp1	11_1	d__Bacteria;p__Proteobacteria;c__Alphaproteobacteria;o__Rhodobacterales;f__Rhodobacteraceae;g__Roseinatronobacter;s__	99.51	0.01	ERZ24790503
D13_357_20_0004	Haloquadratum walsbyi	104_1	d__Archaea;p__Halobacteriota;c__Halobacteria;o__Halobacteriales;f__Haloferacaceae;g__Haloquadratum;s__Haloquadratum_walsbyi	92.86	0.38	ERZ24790504
D13_357_20_0005	JAAAPH01 sp2	30_1	d__Bacteria;p__Bacteroidota;c__Rhodothermia;o__Rhodothermales;f__Salinibacteraceae;g__JAAAPH01;s__	58.56	1.37	ERZ24790505
D13_357_20_0006	Halonotius sp3	41_1	d__Archaea;p__Halobacteriota;c__Halobacteria;o__Halobacteriales;f__Haloferacaceae;g__Halonotius;s__	54.6	1.29	ERZ24790506
D13_357_20_0007	Halobellus sp2	46_1	d__Archaea;p__Halobacteriota;c__Halobacteria;o__Halobacteriales;f__Haloferacaceae;g__Halobellus;s__	63.46	2.41	ERZ24790507
D13_357_20_0008	Oceanicaulis sp1	14_1	d__Bacteria;p__Proteobacteria;c__Alphaproteobacteria;o__Caulobacterales;f__Maricaulaceae;g__Oceanicaulis;s__	99.95	0.75	ERZ24790508
D13_357_20_0009	Halobellus sp6	50_1	d__Archaea;p__Halobacteriota;c__Halobacteria;o__Halobacteriales;f__Haloferacaceae;g__Halobellus;s__	93.19	4.37	ERZ24790509
D13_357_20_0010	Halobellus sp1	45_1	d__Archaea;p__Halobacteriota;c__Halobacteria;o__Halobacteriales;f__Haloferacaceae;g__Halobellus;s__	68.98	0.15	ERZ24790510
D13_357_20_0011	Psychroflexus sp2	125_1	d__Bacteria;p__Bacteroidota;c__Bacteroidia;o__Flavobacteriales;f__Flavobacteriaceae;g__Psychroflexus;s__	89.8	1.14	ERZ24790511
D13_357_20_0012	Psychroflexus sp1	124_1	d__Bacteria;p__Bacteroidota;c__Bacteroidia;o__Flavobacteriales;f__Flavobacteriaceae;g__Psychroflexus;s__	65.34	2.62	ERZ24790512
D13_357_20_0013	Haloquadratum sp1	103_1	d__Archaea;p__Halobacteriota;c__Halobacteria;o__Halobacteriales;f__Haloferacaceae;g__Haloquadratum;s__	73.41	0.18	ERZ24790513
D13_357_20_0014	Halorubrum sp2	52_1	d__Archaea;p__Halobacteriota;c__Halobacteria;o__Halobacteriales;f__Haloferacaceae;g__Halorubrum;s__	70.72	0.28	ERZ24790514
D13_357_20_0015	Salinibacter abyssi	25_5	d__Bacteria;p__Bacteroidota;c__Rhodothermia;o__Rhodothermales;f__Salinibacteraceae;g__Salinibacter;s__Salinibacter_abyssi	67.83	1.84	ERZ24790515
D13_357_20_0016	Salinibacter sp6	26_1	d__Bacteria;p__Bacteroidota;c__Rhodothermia;o__Rhodothermales;f__Salinibacteraceae;g__Salinibacter;s__	95.32	1.67	ERZ24790516
D13_357_20_0017	A07HB70 sp2	68_1	d__Archaea;p__Halobacteriota;c__Halobacteria;o__Halobacteriales;f__Haloferacaceae;g__A07HB70;s__	92.45	0.03	ERZ24790517
D13_357_20_0018	QS-5-70-15 sp1	35_1	d__Archaea;p__Halobacteriota;c__Halobacteria;o__Halobacteriales;f__Haloarculaceae;g__QS-5-70-15;s__	81.31	0	ERZ24790518
D13_357_20_0019	Natronomonas sp6	94_1	d__Archaea;p__Halobacteriota;c__Halobacteria;o__Halobacteriales;f__Haloarculaceae;g__Natronomonas;s__	83.37	2.19	ERZ24790519
D13_357_20_0020	Halorubrum sp3	53_1	d__Archaea;p__Halobacteriota;c__Halobacteria;o__Halobacteriales;f__Haloferacaceae;g__Halorubrum;s__	83.15	0.07	ERZ24790520
D13_372_25_0001	Halonotius sp3	41_1	d__Archaea;p__Halobacteriota;c__Halobacteria;o__Halobacteriales;f__Haloferacaceae;g__Halonotius;s__	58.56	0.32	ERZ24790521
D13_372_25_0002	Haloquadratum sp2	105_1	d__Archaea;p__Halobacteriota;c__Halobacteria;o__Halobacteriales;f__Haloferacaceae;g__Haloquadratum;s__Haloquadratum_walsbyi_A	60.24	1.22	ERZ24790522
D13_372_25_0003	Longibacter sp1	32_1	d__Bacteria;p__Bacteroidota;c__Rhodothermia;o__Rhodothermales;f__Salinibacteraceae;g__Longibacter;s__	63.48	4.61	ERZ24790523
D13_372_25_0004	Halobellus sp1	45_1	d__Archaea;p__Halobacteriota;c__Halobacteria;o__Halobacteriales;f__Haloferacaceae;g__Halobellus;s__	82.19	3.93	ERZ24790524
D13_372_25_0005	Haloquadratum sp1	103_1	d__Archaea;p__Halobacteriota;c__Halobacteria;o__Halobacteriales;f__Haloferacaceae;g__Haloquadratum;s__	75.6	0.24	ERZ24790525
D13_372_25_0006	Haloquadratum walsbyi	104_1	d__Archaea;p__Halobacteriota;c__Halobacteria;o__Halobacteriales;f__Haloferacaceae;g__Haloquadratum;s__Haloquadratum_walsbyi	93.06	0.64	ERZ24790526
D13_372_25_0007	Halothece sp3	122_1	d__Bacteria;p__Cyanobacteria;c__Cyanobacteriia;o__Cyanobacteriales;f__Rubidibacteraceae;g__Halothece;s__	90.46	0.19	ERZ24790527
D13_372_25_0008	Psychroflexus sp1	124_1	d__Bacteria;p__Bacteroidota;c__Bacteroidia;o__Flavobacteriales;f__Flavobacteriaceae;g__Psychroflexus;s__	64.33	2.97	ERZ24790528
D13_372_25_0009	Psychroflexus sp2	125_1	d__Bacteria;p__Bacteroidota;c__Bacteroidia;o__Flavobacteriales;f__Flavobacteriaceae;g__Psychroflexus;s__	71.75	0.62	ERZ24790529
D13_372_25_0010	Halobellus sp6	50_1	d__Archaea;p__Halobacteriota;c__Halobacteria;o__Halobacteriales;f__Haloferacaceae;g__Halobellus;s__	73.92	1.8	ERZ24790530
D13_372_25_0011	Halorubrum sp3	53_1	d__Archaea;p__Halobacteriota;c__Halobacteria;o__Halobacteriales;f__Haloferacaceae;g__Halorubrum;s__	83.06	3.24	ERZ24790531
D13_372_25_0012	Salinibacter abyssi	25_5	d__Bacteria;p__Bacteroidota;c__Rhodothermia;o__Rhodothermales;f__Salinibacteraceae;g__Salinibacter;s__Salinibacter_abyssi	66.61	1.87	ERZ24790532
D13_372_25_0013	Salinibacter sp6	26_1	d__Bacteria;p__Bacteroidota;c__Rhodothermia;o__Rhodothermales;f__Salinibacteraceae;g__Salinibacter;s__	94.52	0.81	ERZ24790533
D13_372_25_0014	A07HB70 sp2	68_1	d__Archaea;p__Halobacteriota;c__Halobacteria;o__Halobacteriales;f__Haloferacaceae;g__A07HB70;s__	94.37	0.07	ERZ24790534
D13_372_25_0015	Halorubrum sp5	55_1	d__Archaea;p__Halobacteriota;c__Halobacteria;o__Halobacteriales;f__Haloferacaceae;g__Halorubrum;s__	85.45	0.11	ERZ24790535
D13_372_25_0016	QS-5-70-15 sp1	35_1	d__Archaea;p__Halobacteriota;c__Halobacteria;o__Halobacteriales;f__Haloarculaceae;g__QS-5-70-15;s__	80.64	0	ERZ24790536
D13_372_25_0017	Halorubrum sp2	52_1	d__Archaea;p__Halobacteriota;c__Halobacteria;o__Halobacteriales;f__Haloferacaceae;g__Halorubrum;s__	73.07	0.01	ERZ24790537
D13_372_25_0018	Natronomonas sp6	94_1	d__Archaea;p__Halobacteriota;c__Halobacteria;o__Halobacteriales;f__Haloarculaceae;g__Natronomonas;s__	93.16	4.45	ERZ24790538
D13_372_25_0019	JAAAPH01 sp2	30_1	d__Bacteria;p__Bacteroidota;c__Rhodothermia;o__Rhodothermales;f__Salinibacteraceae;g__JAAAPH01;s__	77.63	1.08	ERZ24790539
D13_375_30_0001	Haloquadratum walsbyi	104_1	d__Archaea;p__Halobacteriota;c__Halobacteria;o__Halobacteriales;f__Haloferacaceae;g__Haloquadratum;s__Haloquadratum_walsbyi	99.09	2.16	ERZ24790540
D13_375_30_0002	Halobellus sp2	46_1	d__Archaea;p__Halobacteriota;c__Halobacteria;o__Halobacteriales;f__Haloferacaceae;g__Halobellus;s__	54.79	3.58	ERZ24790541
D13_375_30_0003	Haloquadratum sp2	105_1	d__Archaea;p__Halobacteriota;c__Halobacteria;o__Halobacteriales;f__Haloferacaceae;g__Haloquadratum;s__Haloquadratum_walsbyi_A	56.1	1.4	ERZ24790542
D13_375_30_0004	Natronomonas sp6	94_1	d__Archaea;p__Halobacteriota;c__Halobacteria;o__Halobacteriales;f__Haloarculaceae;g__Natronomonas;s__	86.12	2.06	ERZ24790543
D13_375_30_0005	Longibacter sp1	32_1	d__Bacteria;p__Bacteroidota;c__Rhodothermia;o__Rhodothermales;f__Salinibacteraceae;g__Longibacter;s__	63.47	2.95	ERZ24790544
D13_375_30_0006	Halonotius sp3	41_1	d__Archaea;p__Halobacteriota;c__Halobacteria;o__Halobacteriales;f__Haloferacaceae;g__Halonotius;s__	58.05	0.57	ERZ24790545
D13_375_30_0007	Halothece sp3	122_1	d__Bacteria;p__Cyanobacteria;c__Cyanobacteriia;o__Cyanobacteriales;f__Rubidibacteraceae;g__Halothece;s__	99.25	0.03	ERZ24790546
D13_375_30_0008	Halorubrum sp4	54_1	d__Archaea;p__Halobacteriota;c__Halobacteria;o__Halobacteriales;f__Haloferacaceae;g__Halorubrum;s__	54.9	9.7	ERZ24790547
D13_375_30_0009	Psychroflexus sp1	124_1	d__Bacteria;p__Bacteroidota;c__Bacteroidia;o__Flavobacteriales;f__Flavobacteriaceae;g__Psychroflexus;s__	54.89	0.23	ERZ24790548
D13_375_30_0010	Halorubrum sp3	53_1	d__Archaea;p__Halobacteriota;c__Halobacteria;o__Halobacteriales;f__Haloferacaceae;g__Halorubrum;s__	83.11	0.38	ERZ24790549
D13_375_30_0011	JAAAPH01 sp2	30_1	d__Bacteria;p__Bacteroidota;c__Rhodothermia;o__Rhodothermales;f__Salinibacteraceae;g__JAAAPH01;s__	66.37	3.18	ERZ24790550
D13_375_30_0012	Psychroflexus sp2	125_1	d__Bacteria;p__Bacteroidota;c__Bacteroidia;o__Flavobacteriales;f__Flavobacteriaceae;g__Psychroflexus;s__	65.74	0	ERZ24790551
D13_375_30_0013	Haloquadratum sp1	103_1	d__Archaea;p__Halobacteriota;c__Halobacteria;o__Halobacteriales;f__Haloferacaceae;g__Haloquadratum;s__	73.21	0.44	ERZ24790552
D13_375_30_0014	Halorubrum sp5	55_1	d__Archaea;p__Halobacteriota;c__Halobacteria;o__Halobacteriales;f__Haloferacaceae;g__Halorubrum;s__	83.42	5.04	ERZ24790553
D13_375_30_0015	Salinibacter abyssi	25_5	d__Bacteria;p__Bacteroidota;c__Rhodothermia;o__Rhodothermales;f__Salinibacteraceae;g__Salinibacter;s__Salinibacter_abyssi	67.1	2.19	ERZ24790554
D13_375_30_0016	A07HB70 sp2	68_1	d__Archaea;p__Halobacteriota;c__Halobacteria;o__Halobacteriales;f__Haloferacaceae;g__A07HB70;s__	91.02	1.01	ERZ24790555
D13_375_30_0017	Salinibacter sp6	26_1	d__Bacteria;p__Bacteroidota;c__Rhodothermia;o__Rhodothermales;f__Salinibacteraceae;g__Salinibacter;s__	94	0.63	ERZ24790556
D13_375_30_0018	Halobellus sp1	45_1	d__Archaea;p__Halobacteriota;c__Halobacteria;o__Halobacteriales;f__Haloferacaceae;g__Halobellus;s__	59.9	2.29	ERZ24790557
D13_375_30_0019	Halorubrum sp2	52_1	d__Archaea;p__Halobacteriota;c__Halobacteria;o__Halobacteriales;f__Haloferacaceae;g__Halorubrum;s__	69.57	1.07	ERZ24790558
D13_375_30_0020	QS-5-70-15 sp1	35_1	d__Archaea;p__Halobacteriota;c__Halobacteria;o__Halobacteriales;f__Haloarculaceae;g__QS-5-70-15;s__	81.76	0	ERZ24790559
D13_380_36_0001	Halobellus sp2	46_1	d__Archaea;p__Halobacteriota;c__Halobacteria;o__Halobacteriales;f__Haloferacaceae;g__Halobellus;s__	63.16	4.39	ERZ24790560
D13_380_36_0002	Haloquadratum walsbyi	104_1	d__Archaea;p__Halobacteriota;c__Halobacteria;o__Halobacteriales;f__Haloferacaceae;g__Haloquadratum;s__Haloquadratum_walsbyi	92.6	2.62	ERZ24790561
D13_380_36_0003	Natronomonas sp6	94_1	d__Archaea;p__Halobacteriota;c__Halobacteria;o__Halobacteriales;f__Haloarculaceae;g__Natronomonas;s__	84.47	4.96	ERZ24790562
D13_380_36_0004	Halonotius sp3	41_1	d__Archaea;p__Halobacteriota;c__Halobacteria;o__Halobacteriales;f__Haloferacaceae;g__Halonotius;s__	54.42	0.96	ERZ24790563
D13_380_36_0005	Salinibacter abyssi	25_5	d__Bacteria;p__Bacteroidota;c__Rhodothermia;o__Rhodothermales;f__Salinibacteraceae;g__Salinibacter;s__Salinibacter_abyssi	NA	NA	ERZ24790564
D13_380_36_0006	Haloquadratum sp2	105_1	d__Archaea;p__Halobacteriota;c__Halobacteria;o__Halobacteriales;f__Haloferacaceae;g__Haloquadratum;s__Haloquadratum_walsbyi_A	54.12	0.8	ERZ24790565
D13_380_36_0007	QS-5-70-15 sp1	35_1	d__Archaea;p__Halobacteriota;c__Halobacteria;o__Halobacteriales;f__Haloarculaceae;g__QS-5-70-15;s__	91.4	0.42	ERZ24790566
D13_380_36_0008	Psychroflexus sp1	124_1	d__Bacteria;p__Bacteroidota;c__Bacteroidia;o__Flavobacteriales;f__Flavobacteriaceae;g__Psychroflexus;s__	65.8	4.07	ERZ24790567
D13_380_36_0009	Psychroflexus sp2	125_1	d__Bacteria;p__Bacteroidota;c__Bacteroidia;o__Flavobacteriales;f__Flavobacteriaceae;g__Psychroflexus;s__	73.58	0.1	ERZ24790568
D13_380_36_0010	Halorubrum sp5	55_1	d__Archaea;p__Halobacteriota;c__Halobacteria;o__Halobacteriales;f__Haloferacaceae;g__Halorubrum;s__	79.99	2.56	ERZ24790569
D13_380_36_0011	Halorubrum sp2	52_1	d__Archaea;p__Halobacteriota;c__Halobacteria;o__Halobacteriales;f__Haloferacaceae;g__Halorubrum;s__	74.82	0.8	ERZ24790570
D13_380_36_0012	A07HB70 sp2	68_1	d__Archaea;p__Halobacteriota;c__Halobacteria;o__Halobacteriales;f__Haloferacaceae;g__A07HB70;s__	95.57	0.02	ERZ24790571
D13_380_36_0013	Longibacter sp1	32_1	d__Bacteria;p__Bacteroidota;c__Rhodothermia;o__Rhodothermales;f__Salinibacteraceae;g__Longibacter;s__	63.57	5.76	ERZ24790572
D13_380_36_0014	Salinibacter sp6	26_1	d__Bacteria;p__Bacteroidota;c__Rhodothermia;o__Rhodothermales;f__Salinibacteraceae;g__Salinibacter;s__	94.79	1.59	ERZ24790573
D13_380_36_0015	JAAAPH01 sp2	30_1	d__Bacteria;p__Bacteroidota;c__Rhodothermia;o__Rhodothermales;f__Salinibacteraceae;g__JAAAPH01;s__	75.72	0.49	ERZ24790574
D13_380_36_0016	Haloquadratum sp1	103_1	d__Archaea;p__Halobacteriota;c__Halobacteria;o__Halobacteriales;f__Haloferacaceae;g__Haloquadratum;s__	73.89	0.42	ERZ24790575
D13_380_36_0017	Halothece sp3	122_1	d__Bacteria;p__Cyanobacteria;c__Cyanobacteriia;o__Cyanobacteriales;f__Rubidibacteraceae;g__Halothece;s__	99.38	0.77	ERZ24790576
D13_380_36_0018	Halobellus sp1	45_1	d__Archaea;p__Halobacteriota;c__Halobacteria;o__Halobacteriales;f__Haloferacaceae;g__Halobellus;s__	60.48	0.86	ERZ24790577
D13_381_13_0001	Halobellus sp2	46_1	d__Archaea;p__Halobacteriota;c__Halobacteria;o__Halobacteriales;f__Haloferacaceae;g__Halobellus;s__	54.99	6.6	ERZ24790578
D13_381_13_0002	Halorubrum sp10	58_3	d__Archaea;p__Halobacteriota;c__Halobacteria;o__Halobacteriales;f__Haloferacaceae;g__Halorubrum;s__	76.09	3.8	ERZ24790579
D13_381_13_0003	Haloquadratum walsbyi	104_1	d__Archaea;p__Halobacteriota;c__Halobacteria;o__Halobacteriales;f__Haloferacaceae;g__Haloquadratum;s__Haloquadratum_walsbyi	93.48	0.28	ERZ24790580
D13_381_13_0004	Halobellus sp1	45_1	d__Archaea;p__Halobacteriota;c__Halobacteria;o__Halobacteriales;f__Haloferacaceae;g__Halobellus;s__	79.39	0.96	ERZ24790581
D13_381_13_0005	Psychroflexus sp2	125_1	d__Bacteria;p__Bacteroidota;c__Bacteroidia;o__Flavobacteriales;f__Flavobacteriaceae;g__Psychroflexus;s__	61.45	0.01	ERZ24790582
D13_381_13_0006	Salinibacter sp6	26_1	d__Bacteria;p__Bacteroidota;c__Rhodothermia;o__Rhodothermales;f__Salinibacteraceae;g__Salinibacter;s__	93.38	1.86	ERZ24790583
D13_381_13_0007	Natronomonas sp6	94_1	d__Archaea;p__Halobacteriota;c__Halobacteria;o__Halobacteriales;f__Haloarculaceae;g__Natronomonas;s__	84.05	3.76	ERZ24790584
D13_381_13_0008	Salinibacter abyssi	25_5	d__Bacteria;p__Bacteroidota;c__Rhodothermia;o__Rhodothermales;f__Salinibacteraceae;g__Salinibacter;s__Salinibacter_abyssi	63.73	3.59	ERZ24790585
D13_381_13_0009	Haloquadratum sp1	103_1	d__Archaea;p__Halobacteriota;c__Halobacteria;o__Halobacteriales;f__Haloferacaceae;g__Haloquadratum;s__	73.38	0.22	ERZ24790586
D13_381_13_0010	Longibacter sp1	32_1	d__Bacteria;p__Bacteroidota;c__Rhodothermia;o__Rhodothermales;f__Salinibacteraceae;g__Longibacter;s__	62.77	3.43	ERZ24790587
D13_381_13_0011	Halorubrum sp3	53_1	d__Archaea;p__Halobacteriota;c__Halobacteria;o__Halobacteriales;f__Haloferacaceae;g__Halorubrum;s__	78.35	1.61	ERZ24790588
D13_381_13_0012	QS-5-70-15 sp1	35_1	d__Archaea;p__Halobacteriota;c__Halobacteria;o__Halobacteriales;f__Haloarculaceae;g__QS-5-70-15;s__	85.58	0	ERZ24790589
D13_381_13_0013	A07HB70 sp2	68_1	d__Archaea;p__Halobacteriota;c__Halobacteria;o__Halobacteriales;f__Haloferacaceae;g__A07HB70;s__	90.26	0.05	ERZ24790590
D13_381_13_0014	Halothece sp3	122_1	d__Bacteria;p__Cyanobacteria;c__Cyanobacteriia;o__Cyanobacteriales;f__Rubidibacteraceae;g__Halothece;s__	99.91	0	ERZ24790591
D13_381_13_0015	Halonotius sp3	41_1	d__Archaea;p__Halobacteriota;c__Halobacteria;o__Halobacteriales;f__Haloferacaceae;g__Halonotius;s__	53.01	0.21	ERZ24790592
D13_381_13_0016	Halorubrum sp2	52_1	d__Archaea;p__Halobacteriota;c__Halobacteria;o__Halobacteriales;f__Haloferacaceae;g__Halorubrum;s__	69.89	1.86	ERZ24790593
D13_381_13_0017	Halorubrum sp8	58_1	d__Archaea;p__Halobacteriota;c__Halobacteria;o__Halobacteriales;f__Haloferacaceae;g__Halorubrum;s__	52.83	2.75	ERZ24790594
D13_401_20_0001	UBA12402 sp1	17_1	d__Bacteria;p__Proteobacteria;c__Gammaproteobacteria;o__UBA12402;f__UBA12402;g__;s__	99.28	0.04	ERZ24790595
D13_401_20_0002	Halothece salina	121_1	d__Bacteria;p__Cyanobacteria;c__Cyanobacteriia;o__Cyanobacteriales;f__Rubidibacteraceae;g__Halothece;s__Halothece_salina	71.98	0	ERZ24790596
D13_401_20_0003	Salinibacteraceae sp2	28_1	d__Bacteria;p__Bacteroidota;c__Rhodothermia;o__Rhodothermales;f__Salinibacteraceae;g__;s__	89.53	7.16	ERZ24790597
D13_401_20_0004	Halonotius sp3	41_1	d__Archaea;p__Halobacteriota;c__Halobacteria;o__Halobacteriales;f__Haloferacaceae;g__Halonotius;s__	60.09	2.83	ERZ24790598
D13_401_20_0005	Haloquadratum sp2	105_1	d__Archaea;p__Halobacteriota;c__Halobacteria;o__Halobacteriales;f__Haloferacaceae;g__Haloquadratum;s__Haloquadratum_walsbyi_A	70.29	0.72	ERZ24790599
D13_401_20_0006	Oceanicaulis sp1	14_1	d__Bacteria;p__Proteobacteria;c__Alphaproteobacteria;o__Caulobacterales;f__Maricaulaceae;g__Oceanicaulis;s__	100	0.86	ERZ24790600
D13_401_20_0007	QS-5-70-15 sp1	35_1	d__Archaea;p__Halobacteriota;c__Halobacteria;o__Halobacteriales;f__Haloarculaceae;g__QS-5-70-15;s__	87.12	0.02	ERZ24790601
D13_401_20_0008	Haloquadratum walsbyi	104_1	d__Archaea;p__Halobacteriota;c__Halobacteria;o__Halobacteriales;f__Haloferacaceae;g__Haloquadratum;s__Haloquadratum_walsbyi	84.58	0.13	ERZ24790602
D13_401_20_0009	Salinibacter sp8	66_0	d__Bacteria;p__Bacteroidota;c__Rhodothermia;o__Rhodothermales;f__Salinibacteraceae;g__Salinibacter;s__	53.99	8.41	ERZ24790603
D13_401_20_0010	Psychroflexus sp2	125_1	d__Bacteria;p__Bacteroidota;c__Bacteroidia;o__Flavobacteriales;f__Flavobacteriaceae;g__Psychroflexus;s__	61.28	0.09	ERZ24790604
D13_401_20_0011	Salinibacter sp6	26_1	d__Bacteria;p__Bacteroidota;c__Rhodothermia;o__Rhodothermales;f__Salinibacteraceae;g__Salinibacter;s__	90.06	1.95	ERZ24790605
D13_401_20_0012	Natronomonas sp6	94_1	d__Archaea;p__Halobacteriota;c__Halobacteria;o__Halobacteriales;f__Haloarculaceae;g__Natronomonas;s__	91.61	0.8	ERZ24790606
D13_401_20_0013	Roseinatronobacter sp1	11_1	d__Bacteria;p__Proteobacteria;c__Alphaproteobacteria;o__Rhodobacterales;f__Rhodobacteraceae;g__Roseinatronobacter;s__	90.57	1.04	ERZ24790607
D13_401_20_0014	Halorubrum sp2	52_1	d__Archaea;p__Halobacteriota;c__Halobacteria;o__Halobacteriales;f__Haloferacaceae;g__Halorubrum;s__	60.53	0	ERZ24790608
D13_401_20_0015	Halorubrum sp3	53_1	d__Archaea;p__Halobacteriota;c__Halobacteria;o__Halobacteriales;f__Haloferacaceae;g__Halorubrum;s__	72.21	2.63	ERZ24790609
D13_401_20_0016	Longibacter sp1	32_1	d__Bacteria;p__Bacteroidota;c__Rhodothermia;o__Rhodothermales;f__Salinibacteraceae;g__Longibacter;s__	75.81	1.26	ERZ24790610
D13_401_20_0017	Halorubrum sp6	56_1	d__Archaea;p__Halobacteriota;c__Halobacteria;o__Halobacteriales;f__Haloferacaceae;g__Halorubrum;s__	58.37	1.05	ERZ24790611
D13_401_20_0018	Halothece sp3	122_1	d__Bacteria;p__Cyanobacteria;c__Cyanobacteriia;o__Cyanobacteriales;f__Rubidibacteraceae;g__Halothece;s__	99.66	0	ERZ24790612
D13_401_20_0019	Salinibacter abyssi	25_5	d__Bacteria;p__Bacteroidota;c__Rhodothermia;o__Rhodothermales;f__Salinibacteraceae;g__Salinibacter;s__Salinibacter_abyssi	64.12	1.04	ERZ24790613
D13_401_20_0020	Halorubrum sp5	55_1	d__Archaea;p__Halobacteriota;c__Halobacteria;o__Halobacteriales;f__Haloferacaceae;g__Halorubrum;s__	72.55	0.41	ERZ24790614
D13_401_20_0021	CAILMK01 sp1	116_1	d__Bacteria;p__Bacteroidota;c__Bacteroidia;o__CAILMK01;f__JACPUW01;g__;s__	90.55	1.14	ERZ24790615
D13_401_20_0022	Halorubrum sp10	58_3	d__Archaea;p__Halobacteriota;c__Halobacteria;o__Halobacteriales;f__Haloferacaceae;g__Halorubrum;s__	51.82	2.11	ERZ24790616
D13_401_20_0023	QS-5-70-15 sp3	65_1	d__Archaea;p__Halobacteriota;c__Halobacteria;o__Halobacteriales;f__Haloarculaceae;g__QS-5-70-15;s__	72.26	1.26	ERZ24790617
D13_401_20_0024	JAAAPH01 sp2	30_1	d__Bacteria;p__Bacteroidota;c__Rhodothermia;o__Rhodothermales;f__Salinibacteraceae;g__JAAAPH01;s__	92.79	2.02	ERZ24790618
D13_401_20_0025	Halorubrum sp4	54_1	d__Archaea;p__Halobacteriota;c__Halobacteria;o__Halobacteriales;f__Haloferacaceae;g__Halorubrum;s__	65.5	3.23	ERZ24790619
D13_401_20_0026	Haloquadratum sp1	103_1	d__Archaea;p__Halobacteriota;c__Halobacteria;o__Halobacteriales;f__Haloferacaceae;g__Haloquadratum;s__	75.44	0.83	ERZ24790620
D13_401_20_0027	A07HB70 sp2	68_1	d__Archaea;p__Halobacteriota;c__Halobacteria;o__Halobacteriales;f__Haloferacaceae;g__A07HB70;s__	90.33	1.9	ERZ24790621
D13_401_20_0028	DSM-45221 sp1	10_1	d__Bacteria;p__Verrucomicrobiota;c__Verrucomicrobiae;o__Opitutales;f__DSM-45221;g__;s__	95.06	0.31	ERZ24790622
D13_408_25_0001	Halobellus sp1	45_1	d__Archaea;p__Halobacteriota;c__Halobacteria;o__Halobacteriales;f__Haloferacaceae;g__Halobellus;s__	70.76	3.14	ERZ24790623
D13_408_25_0002	Halorubrum sp8	58_1	d__Archaea;p__Halobacteriota;c__Halobacteria;o__Halobacteriales;f__Haloferacaceae;g__Halorubrum;s__	82.85	3.03	ERZ24790624
D13_408_25_0003	Haloquadratum walsbyi	104_1	d__Archaea;p__Halobacteriota;c__Halobacteria;o__Halobacteriales;f__Haloferacaceae;g__Haloquadratum;s__Haloquadratum_walsbyi	86.18	0.36	ERZ24790625
D13_408_25_0004	Haloquadratum sp1	103_1	d__Archaea;p__Halobacteriota;c__Halobacteria;o__Halobacteriales;f__Haloferacaceae;g__Haloquadratum;s__	74.42	0.24	ERZ24790626
D13_408_25_0005	JAAAPH01 sp2	30_1	d__Bacteria;p__Bacteroidota;c__Rhodothermia;o__Rhodothermales;f__Salinibacteraceae;g__JAAAPH01;s__	87.82	1.87	ERZ24790627
D13_408_25_0006	QS-5-70-15 sp1	35_1	d__Archaea;p__Halobacteriota;c__Halobacteria;o__Halobacteriales;f__Haloarculaceae;g__QS-5-70-15;s__	83.8	0	ERZ24790628
D13_408_25_0007	Halorubrum sp3	53_1	d__Archaea;p__Halobacteriota;c__Halobacteria;o__Halobacteriales;f__Haloferacaceae;g__Halorubrum;s__	71.7	8.58	ERZ24790629
D13_408_25_0008	UBA12402 sp1	17_1	d__Bacteria;p__Proteobacteria;c__Gammaproteobacteria;o__UBA12402;f__UBA12402;g__;s__	59.59	1.02	ERZ24790630
D13_408_25_0009	Salinibacter sp6	26_1	d__Bacteria;p__Bacteroidota;c__Rhodothermia;o__Rhodothermales;f__Salinibacteraceae;g__Salinibacter;s__	92.62	4.17	ERZ24790631
D13_408_25_0010	Natronomonas sp6	94_1	d__Archaea;p__Halobacteriota;c__Halobacteria;o__Halobacteriales;f__Haloarculaceae;g__Natronomonas;s__	60.73	2.61	ERZ24790632
D13_408_25_0011	Halothece sp3	122_1	d__Bacteria;p__Cyanobacteria;c__Cyanobacteriia;o__Cyanobacteriales;f__Rubidibacteraceae;g__Halothece;s__	91	0.69	ERZ24790633
D13_408_25_0012	Halonotius sp3	41_1	d__Archaea;p__Halobacteriota;c__Halobacteria;o__Halobacteriales;f__Haloferacaceae;g__Halonotius;s__	52.59	0.64	ERZ24790634
D13_408_25_0013	Halorubrum sp2	52_1	d__Archaea;p__Halobacteriota;c__Halobacteria;o__Halobacteriales;f__Haloferacaceae;g__Halorubrum;s__	68.56	0.46	ERZ24790635
D13_408_25_0014	DSM-45221 sp1	10_1	d__Bacteria;p__Verrucomicrobiota;c__Verrucomicrobiae;o__Opitutales;f__DSM-45221;g__;s__	56.02	0.18	ERZ24790636
D13_408_25_0015	Longibacter sp1	32_1	d__Bacteria;p__Bacteroidota;c__Rhodothermia;o__Rhodothermales;f__Salinibacteraceae;g__Longibacter;s__	61.53	3.72	ERZ24790637
D13_408_25_0016	Salinibacter abyssi	25_5	d__Bacteria;p__Bacteroidota;c__Rhodothermia;o__Rhodothermales;f__Salinibacteraceae;g__Salinibacter;s__Salinibacter_abyssi	77.04	1.96	ERZ24790638
D13_416_30_0001	Halonotius sp3	41_1	d__Archaea;p__Halobacteriota;c__Halobacteria;o__Halobacteriales;f__Haloferacaceae;g__Halonotius;s__	63.7	2.69	ERZ24790639
D13_416_30_0002	Halobellus sp6	50_1	d__Archaea;p__Halobacteriota;c__Halobacteria;o__Halobacteriales;f__Haloferacaceae;g__Halobellus;s__	60.1	1.79	ERZ24790640
D13_416_30_0003	Halobellus sp1	45_1	d__Archaea;p__Halobacteriota;c__Halobacteria;o__Halobacteriales;f__Haloferacaceae;g__Halobellus;s__	71.5	2.14	ERZ24790641
D13_416_30_0004	Longibacter sp1	32_1	d__Bacteria;p__Bacteroidota;c__Rhodothermia;o__Rhodothermales;f__Salinibacteraceae;g__Longibacter;s__	73.6	2.94	ERZ24790642
D13_416_30_0005	Halobellus sp2	46_1	d__Archaea;p__Halobacteriota;c__Halobacteria;o__Halobacteriales;f__Haloferacaceae;g__Halobellus;s__	57	8.86	ERZ24790643
D13_416_30_0006	Salinibacter sp6	26_1	d__Bacteria;p__Bacteroidota;c__Rhodothermia;o__Rhodothermales;f__Salinibacteraceae;g__Salinibacter;s__	94.08	2.87	ERZ24790644
D13_416_30_0007	QS-5-70-15 sp1	35_1	d__Archaea;p__Halobacteriota;c__Halobacteria;o__Halobacteriales;f__Haloarculaceae;g__QS-5-70-15;s__	85.89	0	ERZ24790645
D13_416_30_0008	Halorubrum sp2	52_1	d__Archaea;p__Halobacteriota;c__Halobacteria;o__Halobacteriales;f__Haloferacaceae;g__Halorubrum;s__	74.62	0.05	ERZ24790646
D13_416_30_0009	Psychroflexus sp2	125_1	d__Bacteria;p__Bacteroidota;c__Bacteroidia;o__Flavobacteriales;f__Flavobacteriaceae;g__Psychroflexus;s__	72.02	2.36	ERZ24790647
D13_416_30_0010	Haloquadratum sp1	103_1	d__Archaea;p__Halobacteriota;c__Halobacteria;o__Halobacteriales;f__Haloferacaceae;g__Haloquadratum;s__	77.3	0.77	ERZ24790648
D13_416_30_0011	DSM-45221 sp1	10_1	d__Bacteria;p__Verrucomicrobiota;c__Verrucomicrobiae;o__Opitutales;f__DSM-45221;g__;s__	75.31	0.73	ERZ24790649
D13_416_30_0012	Salinibacter abyssi	25_5	d__Bacteria;p__Bacteroidota;c__Rhodothermia;o__Rhodothermales;f__Salinibacteraceae;g__Salinibacter;s__Salinibacter_abyssi	84.16	0.79	ERZ24790650
D13_416_30_0013	JAAAPH01 sp2	30_1	d__Bacteria;p__Bacteroidota;c__Rhodothermia;o__Rhodothermales;f__Salinibacteraceae;g__JAAAPH01;s__	98.39	2.08	ERZ24790651
D13_416_30_0014	Haloquadratum walsbyi	104_1	d__Archaea;p__Halobacteriota;c__Halobacteria;o__Halobacteriales;f__Haloferacaceae;g__Haloquadratum;s__Haloquadratum_walsbyi	87.12	0.76	ERZ24790652
D13_416_30_0015	A07HB70 sp2	68_1	d__Archaea;p__Halobacteriota;c__Halobacteria;o__Halobacteriales;f__Haloferacaceae;g__A07HB70;s__	76.02	2.03	ERZ24790653
D13_416_30_0016	Halothece sp3	122_1	d__Bacteria;p__Cyanobacteria;c__Cyanobacteriia;o__Cyanobacteriales;f__Rubidibacteraceae;g__Halothece;s__	93.33	5.19	ERZ24790654
D13_432_36_0001	Halorubrum sp3	53_1	d__Archaea;p__Halobacteriota;c__Halobacteria;o__Halobacteriales;f__Haloferacaceae;g__Halorubrum;s__	67.9	8.15	ERZ24790655
D13_432_36_0002	Haloquadratum walsbyi	104_1	d__Archaea;p__Halobacteriota;c__Halobacteria;o__Halobacteriales;f__Haloferacaceae;g__Haloquadratum;s__Haloquadratum_walsbyi	77.06	0.7	ERZ24790656
D13_432_36_0003	A07HB70 sp2	68_1	d__Archaea;p__Halobacteriota;c__Halobacteria;o__Halobacteriales;f__Haloferacaceae;g__A07HB70;s__	87.32	0.84	ERZ24790657
D13_432_36_0004	JAAAPH01 sp2	30_1	d__Bacteria;p__Bacteroidota;c__Rhodothermia;o__Rhodothermales;f__Salinibacteraceae;g__JAAAPH01;s__	91.98	2.09	ERZ24790658
D13_432_36_0005	Halobellus sp6	50_1	d__Archaea;p__Halobacteriota;c__Halobacteria;o__Halobacteriales;f__Haloferacaceae;g__Halobellus;s__	82.74	0.61	ERZ24790659
D13_432_36_0006	Halonotius sp3	41_1	d__Archaea;p__Halobacteriota;c__Halobacteria;o__Halobacteriales;f__Haloferacaceae;g__Halonotius;s__	64.34	3.66	ERZ24790660
D13_432_36_0007	Halorubrum sp5	55_1	d__Archaea;p__Halobacteriota;c__Halobacteria;o__Halobacteriales;f__Haloferacaceae;g__Halorubrum;s__	77.66	1.01	ERZ24790661
D13_432_36_0008	Halorubrum sp2	52_1	d__Archaea;p__Halobacteriota;c__Halobacteria;o__Halobacteriales;f__Haloferacaceae;g__Halorubrum;s__	75.93	0.06	ERZ24790662
D13_432_36_0009	Salinibacter sp6	26_1	d__Bacteria;p__Bacteroidota;c__Rhodothermia;o__Rhodothermales;f__Salinibacteraceae;g__Salinibacter;s__	87.6	2.34	ERZ24790663
D13_432_36_0010	Halobellus sp1	45_1	d__Archaea;p__Halobacteriota;c__Halobacteria;o__Halobacteriales;f__Haloferacaceae;g__Halobellus;s__	63.56	0.01	ERZ24790664
D13_432_36_0011	Salinibacter abyssi	25_5	d__Bacteria;p__Bacteroidota;c__Rhodothermia;o__Rhodothermales;f__Salinibacteraceae;g__Salinibacter;s__Salinibacter_abyssi	67.82	2.09	ERZ24790665
D13_432_36_0012	QS-5-70-15 sp1	35_1	d__Archaea;p__Halobacteriota;c__Halobacteria;o__Halobacteriales;f__Haloarculaceae;g__QS-5-70-15;s__	83.16	0	ERZ24790666
D13_432_36_0013	Haloquadratum sp1	103_1	d__Archaea;p__Halobacteriota;c__Halobacteria;o__Halobacteriales;f__Haloferacaceae;g__Haloquadratum;s__	75.3	0.57	ERZ24790667
D13_433_13_0014	Halorubrum sp3	53_1	d__Archaea;p__Halobacteriota;c__Halobacteria;o__Halobacteriales;f__Haloferacaceae;g__Halorubrum;s__	75.78	0.9	ERZ24790668
D13_433_13_0015	Salinibacteraceae sp1	22_1	d__Bacteria;p__Bacteroidota;c__Rhodothermia;o__Rhodothermales;f__Salinibacteraceae;g__;s__	67.91	4.64	ERZ24790669
D13_433_13_0016	Haloquadratum sp1	103_1	d__Archaea;p__Halobacteriota;c__Halobacteria;o__Halobacteriales;f__Haloferacaceae;g__Haloquadratum;s__	75.27	0.32	ERZ24790670
D13_433_13_0017	Halorubrum sp2	52_1	d__Archaea;p__Halobacteriota;c__Halobacteria;o__Halobacteriales;f__Haloferacaceae;g__Halorubrum;s__	63.98	2.12	ERZ24790671
D13_433_13_0018	Longibacter sp1	32_1	d__Bacteria;p__Bacteroidota;c__Rhodothermia;o__Rhodothermales;f__Salinibacteraceae;g__Longibacter;s__	61.93	8.06	ERZ24790672
D13_433_13_0019	Salinibacter sp6	26_1	d__Bacteria;p__Bacteroidota;c__Rhodothermia;o__Rhodothermales;f__Salinibacteraceae;g__Salinibacter;s__	87.47	1.15	ERZ24790673
D13_433_13_0020	Haloquadratum walsbyi	104_1	d__Archaea;p__Halobacteriota;c__Halobacteria;o__Halobacteriales;f__Haloferacaceae;g__Haloquadratum;s__Haloquadratum_walsbyi	82.21	5.78	ERZ24790674
D13_433_13_0021	Halonotius sp3	41_1	d__Archaea;p__Halobacteriota;c__Halobacteria;o__Halobacteriales;f__Haloferacaceae;g__Halonotius;s__	57.68	0.43	ERZ24790675
D13_433_13_0022	QS-5-70-15 sp1	35_1	d__Archaea;p__Halobacteriota;c__Halobacteria;o__Halobacteriales;f__Haloarculaceae;g__QS-5-70-15;s__	83.7	0	ERZ24790676
D13_433_13_0023	Salinibacter abyssi	25_5	d__Bacteria;p__Bacteroidota;c__Rhodothermia;o__Rhodothermales;f__Salinibacteraceae;g__Salinibacter;s__Salinibacter_abyssi	80.3	3.27	ERZ24790677
D13_435_15_0001	QS-5-70-15 sp3	65_1	d__Archaea;p__Halobacteriota;c__Halobacteria;o__Halobacteriales;f__Haloarculaceae;g__QS-5-70-15;s__	84.78	0.07	ERZ24790678
D13_435_15_0002	Longibacter sp1	32_1	d__Bacteria;p__Bacteroidota;c__Rhodothermia;o__Rhodothermales;f__Salinibacteraceae;g__Longibacter;s__	83.29	0.52	ERZ24790679
D13_435_15_0003	Halonotius sp3	41_1	d__Archaea;p__Halobacteriota;c__Halobacteria;o__Halobacteriales;f__Haloferacaceae;g__Halonotius;s__	62.2	4.05	ERZ24790680
D13_435_15_0004	Natronomonas sp6	94_1	d__Archaea;p__Halobacteriota;c__Halobacteria;o__Halobacteriales;f__Haloarculaceae;g__Natronomonas;s__	97.31	2.06	ERZ24790682
D13_435_15_0005	Salinibacteraceae sp1	22_1	d__Bacteria;p__Bacteroidota;c__Rhodothermia;o__Rhodothermales;f__Salinibacteraceae;g__;s__	86.96	1.58	ERZ24790685
D13_435_15_0006	Halorubrum sp4	54_1	d__Archaea;p__Halobacteriota;c__Halobacteria;o__Halobacteriales;f__Haloferacaceae;g__Halorubrum;s__	80.22	4.1	ERZ24790686
D13_435_15_0007	Halorubrum sp8	58_1	d__Archaea;p__Halobacteriota;c__Halobacteria;o__Halobacteriales;f__Haloferacaceae;g__Halorubrum;s__	70.17	8.62	ERZ24790687
D13_435_15_0008	Halorubrum sp2	52_1	d__Archaea;p__Halobacteriota;c__Halobacteria;o__Halobacteriales;f__Haloferacaceae;g__Halorubrum;s__	56.24	0.58	ERZ24790688
D13_435_15_0009	Haloquadratum walsbyi	104_1	d__Archaea;p__Halobacteriota;c__Halobacteria;o__Halobacteriales;f__Haloferacaceae;g__Haloquadratum;s__Haloquadratum_walsbyi	87.48	1.13	ERZ24790689
D13_435_15_0010	CAILMK01 sp1	116_1	d__Bacteria;p__Bacteroidota;c__Bacteroidia;o__CAILMK01;f__JACPUW01;g__;s__	88.4	0.64	ERZ24790690
D13_435_15_0011	A07HB70 sp2	68_1	d__Archaea;p__Halobacteriota;c__Halobacteria;o__Halobacteriales;f__Haloferacaceae;g__A07HB70;s__	81.52	0.09	ERZ24790691
D13_435_15_0012	Haloquadratum sp1	103_1	d__Archaea;p__Halobacteriota;c__Halobacteria;o__Halobacteriales;f__Haloferacaceae;g__Haloquadratum;s__	73.49	0.13	ERZ24790692
D13_435_15_0013	Salinibacter abyssi	25_5	d__Bacteria;p__Bacteroidota;c__Rhodothermia;o__Rhodothermales;f__Salinibacteraceae;g__Salinibacter;s__Salinibacter_abyssi	75.88	1.1	ERZ24790693
D13_435_15_0014	Longimonas sp1	21_0	d__Bacteria;p__Bacteroidota;c__Rhodothermia;o__Rhodothermales;f__Salinibacteraceae;g__Longimonas;s__	58.82	0.87	ERZ24790694
D13_435_15_0015	Salinibacter sp6	26_1	d__Bacteria;p__Bacteroidota;c__Rhodothermia;o__Rhodothermales;f__Salinibacteraceae;g__Salinibacter;s__	89.91	1.59	ERZ24790695
D13_435_15_0016	QS-5-70-15 sp1	35_1	d__Archaea;p__Halobacteriota;c__Halobacteria;o__Halobacteriales;f__Haloarculaceae;g__QS-5-70-15;s__	80.84	0.01	ERZ24790696
D13_435_15_0017	Haloquadratum sp2	105_1	d__Archaea;p__Halobacteriota;c__Halobacteria;o__Halobacteriales;f__Haloferacaceae;g__Haloquadratum;s__Haloquadratum_walsbyi_A	68.57	1.01	ERZ24790697
D13_435_15_0018	Nanosalinaceae sp1	106_1	d__Archaea;p__Nanohaloarchaeota;c__Nanosalinia;o__Nanosalinales;f__Nanosalinaceae;g__;s__	82.18	1.97	ERZ24790698
D13_435_15_0019	Halorubrum sp3	53_1	d__Archaea;p__Halobacteriota;c__Halobacteria;o__Halobacteriales;f__Haloferacaceae;g__Halorubrum;s__	72.44	0.15	ERZ24790699
D13_435_15_0020	JAAAPH01 sp2	30_1	d__Bacteria;p__Bacteroidota;c__Rhodothermia;o__Rhodothermales;f__Salinibacteraceae;g__JAAAPH01;s__	94.04	1.33	ERZ24790700
D13_435_15_0021	Haloplanus sp2	64_0	d__Archaea;p__Halobacteriota;c__Halobacteria;o__Halobacteriales;f__Haloferacaceae;g__Haloplanus;s__	59.25	6.9	ERZ24790701
D13_435_15_0022	Salinibacteraceae sp2	28_1	d__Bacteria;p__Bacteroidota;c__Rhodothermia;o__Rhodothermales;f__Salinibacteraceae;g__;s__	65.48	1.8	ERZ24790702
D13_435_15_0023	Salinigranum sp1	69_0	d__Archaea;p__Halobacteriota;c__Halobacteria;o__Halobacteriales;f__Haloferacaceae;g__Salinigranum;s__	52.82	7.28	ERZ24790703
D13_435_15_0024	Haloplanus salinus	62_1	d__Archaea;p__Halobacteriota;c__Halobacteria;o__Halobacteriales;f__Haloferacaceae;g__Haloplanus;s__Haloplanus_salinus	65.84	2.94	ERZ24790704
D13_435_15_0025	Halorubrum sp10	58_3	d__Archaea;p__Halobacteriota;c__Halobacteria;o__Halobacteriales;f__Haloferacaceae;g__Halorubrum;s__	72.98	7.59	ERZ24793045
D13_435_15_0026	CBA1134 sp1	86_1	d__Archaea;p__Halobacteriota;c__Halobacteria;o__Halobacteriales;f__Haloarculaceae;g__CBA1134;s__	77.78	4.64	ERZ24793046
D13_44_25_0001	Haloquadratum walsbyi	104_1	d__Archaea;p__Halobacteriota;c__Halobacteria;o__Halobacteriales;f__Haloferacaceae;g__Haloquadratum;s__Haloquadratum_walsbyi	91.15	0.36	ERZ24790705
D13_44_25_0002	Halomicroarcula sp1	81_1	d__Archaea;p__Halobacteriota;c__Halobacteria;o__Halobacteriales;f__Haloarculaceae;g__Halomicroarcula;s__	58.83	8.67	ERZ24790706
D13_44_25_0003	CAILMK01 sp2	117_1	d__Bacteria;p__Bacteroidota;c__Bacteroidia;o__CAILMK01;f__;g__;s__	88.51	4.34	ERZ24790707
D13_44_25_0004	B1-Br10-U2g21 sp2	114_1	d__Archaea;p__Nanohaloarchaeota;c__Nanosalinia;o__Nanosalinales;f__Nanosalinaceae;g__B1-Br10-U2g21;s__	70.09	0.53	ERZ24790708
D13_44_25_0005	Natronomonas sp6	94_1	d__Archaea;p__Halobacteriota;c__Halobacteria;o__Halobacteriales;f__Haloarculaceae;g__Natronomonas;s__	90.44	2.55	ERZ24790709
D13_44_25_0006	Salinibacteraceae sp1	22_1	d__Bacteria;p__Bacteroidota;c__Rhodothermia;o__Rhodothermales;f__Salinibacteraceae;g__;s__	93.09	1.52	ERZ24790710
D13_44_25_0007	Natronomonas sp3	90_1	d__Archaea;p__Halobacteriota;c__Halobacteria;o__Halobacteriales;f__Haloarculaceae;g__Natronomonas;s__	79.75	1.3	ERZ24790711
D13_44_25_0008	Salinibacter sp6	26_1	d__Bacteria;p__Bacteroidota;c__Rhodothermia;o__Rhodothermales;f__Salinibacteraceae;g__Salinibacter;s__	86.47	5.93	ERZ24790712
D13_44_25_0009	Halobellus sp1	45_1	d__Archaea;p__Halobacteriota;c__Halobacteria;o__Halobacteriales;f__Haloferacaceae;g__Halobellus;s__	77.75	0.73	ERZ24790713
D13_44_25_0010	Halobellus sp3	47_1	d__Archaea;p__Halobacteriota;c__Halobacteria;o__Halobacteriales;f__Haloferacaceae;g__Halobellus;s__	73.1	0.13	ERZ24790714
D13_44_25_0011	Halorubrum sp3	53_1	d__Archaea;p__Halobacteriota;c__Halobacteria;o__Halobacteriales;f__Haloferacaceae;g__Halorubrum;s__	68.46	2.2	ERZ24790715
D13_44_25_0012	A07HB70 sp2	68_1	d__Archaea;p__Halobacteriota;c__Halobacteria;o__Halobacteriales;f__Haloferacaceae;g__A07HB70;s__	87.43	0.22	ERZ24790716
D13_44_25_0013	QS-5-70-15 sp3	65_1	d__Archaea;p__Halobacteriota;c__Halobacteria;o__Halobacteriales;f__Haloarculaceae;g__QS-5-70-15;s__	53.8	9.77	ERZ24790717
D13_44_25_0014	Halorubrum sp8	58_1	d__Archaea;p__Halobacteriota;c__Halobacteria;o__Halobacteriales;f__Haloferacaceae;g__Halorubrum;s__	73.14	0.65	ERZ24790718
D13_44_25_0015	CBA1134 sp009184545	88_1	d__Archaea;p__Halobacteriota;c__Halobacteria;o__Halobacteriales;f__Haloarculaceae;g__CBA1134;s__CBA1134_sp009184545	88.45	0.62	ERZ24790719
D13_44_25_0016	Haloglomus irregulare	100_1	d__Archaea;p__Halobacteriota;c__Halobacteria;o__Halobacteriales;f__Haloarculaceae;g__Haloglomus;s__Haloglomus_irregulare	94.53	1.13	ERZ24790720
D13_44_25_0017	Tc-Br11-B2g6-7 sp1	20_1	d__Bacteria;p__Bacteroidota;c__Rhodothermia;o__Rhodothermales;f__Salinibacteraceae;g__Tc-Br11-B2g6-7;s__	55.07	0.52	ERZ24790721
D13_44_25_0018	Haloquadratum sp1	103_1	d__Archaea;p__Halobacteriota;c__Halobacteria;o__Halobacteriales;f__Haloferacaceae;g__Haloquadratum;s__	74.03	0.24	ERZ24790722
D13_44_25_0019	Halorubrum sp2	52_1	d__Archaea;p__Halobacteriota;c__Halobacteria;o__Halobacteriales;f__Haloferacaceae;g__Halorubrum;s__	62.34	0	ERZ24790723
D13_460_20_0001	Halorubrum sp4	54_1	d__Archaea;p__Halobacteriota;c__Halobacteria;o__Halobacteriales;f__Haloferacaceae;g__Halorubrum;s__	81.78	0.38	ERZ24790724
D13_460_20_0002	Haloquadratum walsbyi	104_1	d__Archaea;p__Halobacteriota;c__Halobacteria;o__Halobacteriales;f__Haloferacaceae;g__Haloquadratum;s__Haloquadratum_walsbyi	80.98	1.67	ERZ24790725
D13_460_20_0003	Halobellus sp1	45_1	d__Archaea;p__Halobacteriota;c__Halobacteria;o__Halobacteriales;f__Haloferacaceae;g__Halobellus;s__	76.21	4.32	ERZ24790726
D13_460_20_0004	Longibacter sp1	32_1	d__Bacteria;p__Bacteroidota;c__Rhodothermia;o__Rhodothermales;f__Salinibacteraceae;g__Longibacter;s__	79.47	1.25	ERZ24790727
D13_460_20_0005	QS-5-70-15 sp3	65_1	d__Archaea;p__Halobacteriota;c__Halobacteria;o__Halobacteriales;f__Haloarculaceae;g__QS-5-70-15;s__	88.8	0.96	ERZ24790728
D13_460_20_0006	Natronomonas sp6	94_1	d__Archaea;p__Halobacteriota;c__Halobacteria;o__Halobacteriales;f__Haloarculaceae;g__Natronomonas;s__	88.35	0.66	ERZ24790729
D13_460_20_0007	Halorubrum sp8	58_1	d__Archaea;p__Halobacteriota;c__Halobacteria;o__Halobacteriales;f__Haloferacaceae;g__Halorubrum;s__	66.39	5.38	ERZ24790730
D13_460_20_0008	Haloglomus irregulare	100_1	d__Archaea;p__Halobacteriota;c__Halobacteria;o__Halobacteriales;f__Haloarculaceae;g__Haloglomus;s__Haloglomus_irregulare	85.55	1.56	ERZ24790731
D13_460_20_0009	Halonotius sp3	41_1	d__Archaea;p__Halobacteriota;c__Halobacteria;o__Halobacteriales;f__Haloferacaceae;g__Halonotius;s__	57.54	2.43	ERZ24790732
D13_460_20_0010	UBA12402 sp1	17_1	d__Bacteria;p__Proteobacteria;c__Gammaproteobacteria;o__UBA12402;f__UBA12402;g__;s__	99.19	0.07	ERZ24790733
D13_460_20_0011	Halorubrum sp3	53_1	d__Archaea;p__Halobacteriota;c__Halobacteria;o__Halobacteriales;f__Haloferacaceae;g__Halorubrum;s__	71.63	1.31	ERZ24790734
D13_460_20_0012	QS-5-70-15 sp1	35_1	d__Archaea;p__Halobacteriota;c__Halobacteria;o__Halobacteriales;f__Haloarculaceae;g__QS-5-70-15;s__	79	0.38	ERZ24790735
D13_460_20_0013	Haloquadratum sp2	105_1	d__Archaea;p__Halobacteriota;c__Halobacteria;o__Halobacteriales;f__Haloferacaceae;g__Haloquadratum;s__Haloquadratum_walsbyi_A	69.7	1.3	ERZ24790736
D13_460_20_0014	Halobellus sp2	46_1	d__Archaea;p__Halobacteriota;c__Halobacteria;o__Halobacteriales;f__Haloferacaceae;g__Halobellus;s__	68.71	1.91	ERZ24790737
D13_460_20_0015	Salinibacter abyssi	25_5	d__Bacteria;p__Bacteroidota;c__Rhodothermia;o__Rhodothermales;f__Salinibacteraceae;g__Salinibacter;s__Salinibacter_abyssi	73.76	0.78	ERZ24790738
D13_460_20_0016	A07HB70 sp2	68_1	d__Archaea;p__Halobacteriota;c__Halobacteria;o__Halobacteriales;f__Haloferacaceae;g__A07HB70;s__	87.84	0.34	ERZ24790739
D13_460_20_0017	Salinibacteraceae sp1	22_1	d__Bacteria;p__Bacteroidota;c__Rhodothermia;o__Rhodothermales;f__Salinibacteraceae;g__;s__	90.74	1.16	ERZ24790740
D13_460_20_0018	CBA1134 sp1	86_1	d__Archaea;p__Halobacteriota;c__Halobacteria;o__Halobacteriales;f__Haloarculaceae;g__CBA1134;s__	72.67	3.32	ERZ24790741
D13_460_20_0019	Oceanicaulis sp1	14_1	d__Bacteria;p__Proteobacteria;c__Alphaproteobacteria;o__Caulobacterales;f__Maricaulaceae;g__Oceanicaulis;s__	76.29	0.61	ERZ24790742
D13_460_20_0020	Halorubrum sp2	52_1	d__Archaea;p__Halobacteriota;c__Halobacteria;o__Halobacteriales;f__Haloferacaceae;g__Halorubrum;s__	67.94	0	ERZ24790743
D13_460_20_0021	Salinibacter sp6	26_1	d__Bacteria;p__Bacteroidota;c__Rhodothermia;o__Rhodothermales;f__Salinibacteraceae;g__Salinibacter;s__	92.71	0.64	ERZ24790744
D13_460_20_0022	Haloquadratum sp1	103_1	d__Archaea;p__Halobacteriota;c__Halobacteria;o__Halobacteriales;f__Haloferacaceae;g__Haloquadratum;s__	73.03	0.21	ERZ24790745
D13_55_36_0001	CBA1134 sp009184545	88_1	d__Archaea;p__Halobacteriota;c__Halobacteria;o__Halobacteriales;f__Haloarculaceae;g__CBA1134;s__CBA1134_sp009184545	84.64	1.21	ERZ24790746
D13_55_36_0002	Haloquadratum sp1	103_1	d__Archaea;p__Halobacteriota;c__Halobacteria;o__Halobacteriales;f__Haloferacaceae;g__Haloquadratum;s__	74.67	0.37	ERZ24790747
D13_55_36_0003	CAILMK01 sp2	117_1	d__Bacteria;p__Bacteroidota;c__Bacteroidia;o__CAILMK01;f__;g__;s__	82.66	0.87	ERZ24790748
D13_55_36_0004	Halorubrum sp3	53_1	d__Archaea;p__Halobacteriota;c__Halobacteria;o__Halobacteriales;f__Haloferacaceae;g__Halorubrum;s__	74.28	4.66	ERZ24790749
D13_55_36_0005	Salinibacteraceae sp1	22_1	d__Bacteria;p__Bacteroidota;c__Rhodothermia;o__Rhodothermales;f__Salinibacteraceae;g__;s__	87.8	1.02	ERZ24790750
D13_55_36_0006	Natronomonas sp3	90_1	d__Archaea;p__Halobacteriota;c__Halobacteria;o__Halobacteriales;f__Haloarculaceae;g__Natronomonas;s__	87.01	2.63	ERZ24790751
D13_55_36_0007	Halobellus sp3	47_1	d__Archaea;p__Halobacteriota;c__Halobacteria;o__Halobacteriales;f__Haloferacaceae;g__Halobellus;s__	69.51	2.57	ERZ24790752
D13_55_36_0008	Halomicroarcula sp1	81_1	d__Archaea;p__Halobacteriota;c__Halobacteria;o__Halobacteriales;f__Haloarculaceae;g__Halomicroarcula;s__	73.71	4.81	ERZ24790753
D13_55_36_0009	Natronomonas sp6	94_1	d__Archaea;p__Halobacteriota;c__Halobacteria;o__Halobacteriales;f__Haloarculaceae;g__Natronomonas;s__	93.44	5.69	ERZ24790754
D13_55_36_0010	Halobellus sp1	45_1	d__Archaea;p__Halobacteriota;c__Halobacteria;o__Halobacteriales;f__Haloferacaceae;g__Halobellus;s__	84.96	2.15	ERZ24790755
D13_55_36_0011	Haloquadratum walsbyi	104_1	d__Archaea;p__Halobacteriota;c__Halobacteria;o__Halobacteriales;f__Haloferacaceae;g__Haloquadratum;s__Haloquadratum_walsbyi	88.38	0.4	ERZ24790756
D13_55_36_0012	B1-Br10-U2g21 sp2	114_1	d__Archaea;p__Nanohaloarchaeota;c__Nanosalinia;o__Nanosalinales;f__Nanosalinaceae;g__B1-Br10-U2g21;s__	87.74	1.46	ERZ24790757
D13_55_36_0013	A07HB70 sp2	68_1	d__Archaea;p__Halobacteriota;c__Halobacteria;o__Halobacteriales;f__Haloferacaceae;g__A07HB70;s__	94.47	0.65	ERZ24790758
D13_55_36_0014	Nanosalina sp1	108_1	d__Archaea;p__Nanohaloarchaeota;c__Nanosalinia;o__Nanosalinales;f__Nanosalinaceae;g__Nanosalina;s__	79.99	1.16	ERZ24790759
D13_55_36_0015	Halorubrum sp8	58_1	d__Archaea;p__Halobacteriota;c__Halobacteria;o__Halobacteriales;f__Haloferacaceae;g__Halorubrum;s__	71.55	1.83	ERZ24790760
D13_55_36_0016	Haloglomus irregulare	100_1	d__Archaea;p__Halobacteriota;c__Halobacteria;o__Halobacteriales;f__Haloarculaceae;g__Haloglomus;s__Haloglomus_irregulare	94.84	0.1	ERZ24790761
D13_55_36_0017	Salinibacter sp6	26_1	d__Bacteria;p__Bacteroidota;c__Rhodothermia;o__Rhodothermales;f__Salinibacteraceae;g__Salinibacter;s__	72.5	1.63	ERZ24790762
D13_55_36_0018	Halorubrum sp2	52_1	d__Archaea;p__Halobacteriota;c__Halobacteria;o__Halobacteriales;f__Haloferacaceae;g__Halorubrum;s__	61.63	0	ERZ24790763
D13_56_13_0001	Salinibacteraceae sp1	22_1	d__Bacteria;p__Bacteroidota;c__Rhodothermia;o__Rhodothermales;f__Salinibacteraceae;g__;s__	92.77	1.29	ERZ24790792
D13_56_13_0002	Natronomonas sp6	94_1	d__Archaea;p__Halobacteriota;c__Halobacteria;o__Halobacteriales;f__Haloarculaceae;g__Natronomonas;s__	92.84	3.25	ERZ24790793
D13_56_13_0003	Halobellus sp6	50_1	d__Archaea;p__Halobacteriota;c__Halobacteria;o__Halobacteriales;f__Haloferacaceae;g__Halobellus;s__	53.99	0.96	ERZ24790794
D13_56_13_0004	Salinibacter sp6	26_1	d__Bacteria;p__Bacteroidota;c__Rhodothermia;o__Rhodothermales;f__Salinibacteraceae;g__Salinibacter;s__	82.55	1.21	ERZ24790795
D13_56_13_0005	Halobellus sp3	47_1	d__Archaea;p__Halobacteriota;c__Halobacteria;o__Halobacteriales;f__Haloferacaceae;g__Halobellus;s__	66.1	1.65	ERZ24790796
D13_56_13_0006	Haloquadratum walsbyi	104_1	d__Archaea;p__Halobacteriota;c__Halobacteria;o__Halobacteriales;f__Haloferacaceae;g__Haloquadratum;s__Haloquadratum_walsbyi	87.34	0.38	ERZ24790797
D13_56_13_0007	Natronomonas sp3	90_1	d__Archaea;p__Halobacteriota;c__Halobacteria;o__Halobacteriales;f__Haloarculaceae;g__Natronomonas;s__	80.28	0.28	ERZ24790798
D13_56_13_0008	Halorubrum sp2	52_1	d__Archaea;p__Halobacteriota;c__Halobacteria;o__Halobacteriales;f__Haloferacaceae;g__Halorubrum;s__	62.53	0.82	ERZ24790799
D13_56_13_0009	Halorubrum sp3	53_1	d__Archaea;p__Halobacteriota;c__Halobacteria;o__Halobacteriales;f__Haloferacaceae;g__Halorubrum;s__	74.3	2.9	ERZ24790800
D13_56_13_0010	Halorubrum sp8	58_1	d__Archaea;p__Halobacteriota;c__Halobacteria;o__Halobacteriales;f__Haloferacaceae;g__Halorubrum;s__	73.16	0.76	ERZ24790801
D13_56_13_0011	CBA1134 sp009184545	88_1	d__Archaea;p__Halobacteriota;c__Halobacteria;o__Halobacteriales;f__Haloarculaceae;g__CBA1134;s__CBA1134_sp009184545	85.33	1.69	ERZ24790802
D13_56_13_0012	B1-Br10-U2g21 sp2	114_1	d__Archaea;p__Nanohaloarchaeota;c__Nanosalinia;o__Nanosalinales;f__Nanosalinaceae;g__B1-Br10-U2g21;s__	55.5	0	ERZ24790803
D13_56_13_0013	Nanosalina sp1	108_1	d__Archaea;p__Nanohaloarchaeota;c__Nanosalinia;o__Nanosalinales;f__Nanosalinaceae;g__Nanosalina;s__	92.06	1.4	ERZ24790804
D13_56_13_0014	Halomicroarcula sp1	81_1	d__Archaea;p__Halobacteriota;c__Halobacteria;o__Halobacteriales;f__Haloarculaceae;g__Halomicroarcula;s__	88.21	2.74	ERZ24790805
D13_56_13_0015	CAILMK01 sp2	117_1	d__Bacteria;p__Bacteroidota;c__Bacteroidia;o__CAILMK01;f__;g__;s__	98.3	0.15	ERZ24790806
D13_56_13_0016	Haloquadratum sp1	103_1	d__Archaea;p__Halobacteriota;c__Halobacteria;o__Halobacteriales;f__Haloferacaceae;g__Haloquadratum;s__	73.2	0.2	ERZ24790807
D13_56_13_0017	Haloglomus irregulare	100_1	d__Archaea;p__Halobacteriota;c__Halobacteria;o__Halobacteriales;f__Haloarculaceae;g__Haloglomus;s__Haloglomus_irregulare	93.74	0.07	ERZ24790808
D13_56_13_0018	Halobellus sp1	45_1	d__Archaea;p__Halobacteriota;c__Halobacteria;o__Halobacteriales;f__Haloferacaceae;g__Halobellus;s__	69.25	0.17	ERZ24790809
D13_56_13_0019	A07HB70 sp2	68_1	d__Archaea;p__Halobacteriota;c__Halobacteria;o__Halobacteriales;f__Haloferacaceae;g__A07HB70;s__	90.3	0.59	ERZ24790810
D13_56_13_0020	Halobellus sp2	46_1	d__Archaea;p__Halobacteriota;c__Halobacteria;o__Halobacteriales;f__Haloferacaceae;g__Halobellus;s__	65.5	8.89	ERZ24790811
D13_561_25_0001	Halobellus sp2	46_1	d__Archaea;p__Halobacteriota;c__Halobacteria;o__Halobacteriales;f__Haloferacaceae;g__Halobellus;s__	77.8	9.06	ERZ24790764
D13_561_25_0002	M3-22 sp1	111_1	d__Archaea;p__Nanohaloarchaeota;c__Nanosalinia;o__Nanosalinales;f__Nanosalinaceae;g__M3-22;s__	90.09	0.24	ERZ24790765
D13_561_25_0003	Halobellus sp1	45_1	d__Archaea;p__Halobacteriota;c__Halobacteria;o__Halobacteriales;f__Haloferacaceae;g__Halobellus;s__	67.28	0.38	ERZ24790766
D13_561_25_0004	QS-5-70-15 sp3	65_1	d__Archaea;p__Halobacteriota;c__Halobacteria;o__Halobacteriales;f__Haloarculaceae;g__QS-5-70-15;s__	92.92	0.07	ERZ24790767
D13_561_25_0005	Salinibacter abyssi	25_5	d__Bacteria;p__Bacteroidota;c__Rhodothermia;o__Rhodothermales;f__Salinibacteraceae;g__Salinibacter;s__Salinibacter_abyssi	86.59	1.11	ERZ24790768
D13_561_25_0006	Salinibacteraceae sp1	22_1	d__Bacteria;p__Bacteroidota;c__Rhodothermia;o__Rhodothermales;f__Salinibacteraceae;g__;s__	89.73	1.49	ERZ24790769
D13_561_25_0007	Haloquadratum walsbyi	104_1	d__Archaea;p__Halobacteriota;c__Halobacteria;o__Halobacteriales;f__Haloferacaceae;g__Haloquadratum;s__Haloquadratum_walsbyi	84.76	0.71	ERZ24790770
D13_561_25_0008	JAAAPH01 sp1	29_1	d__Bacteria;p__Bacteroidota;c__Rhodothermia;o__Rhodothermales;f__Salinibacteraceae;g__JAAAPH01;s__	61.68	5.17	ERZ24790771
D13_561_25_0009	Haloglomus irregulare	100_1	d__Archaea;p__Halobacteriota;c__Halobacteria;o__Halobacteriales;f__Haloarculaceae;g__Haloglomus;s__Haloglomus_irregulare	82.05	0.88	ERZ24790772
D13_561_25_0010	A07HB70 sp2	68_1	d__Archaea;p__Halobacteriota;c__Halobacteria;o__Halobacteriales;f__Haloferacaceae;g__A07HB70;s__	93.17	0.13	ERZ24790773
D13_561_25_0011	Haloquadratum sp2	105_1	d__Archaea;p__Halobacteriota;c__Halobacteria;o__Halobacteriales;f__Haloferacaceae;g__Haloquadratum;s__Haloquadratum_walsbyi_A	77	1.06	ERZ24790777
D13_561_25_0012	UBA12402 sp1	17_1	d__Bacteria;p__Proteobacteria;c__Gammaproteobacteria;o__UBA12402;f__UBA12402;g__;s__	98.88	0.38	ERZ24790778
D13_561_25_0013	B1-Br10-U2g21 sp2	114_1	d__Archaea;p__Nanohaloarchaeota;c__Nanosalinia;o__Nanosalinales;f__Nanosalinaceae;g__B1-Br10-U2g21;s__	86.27	1.03	ERZ24790779
D13_561_25_0014	Nanosalinaceae sp2	109_1	d__Archaea;p__Nanohaloarchaeota;c__Nanosalinia;o__Nanosalinales;f__Nanosalinaceae;g__;s__	94.83	0.88	ERZ24790780
D13_561_25_0015	QS-5-70-15 sp1	35_1	d__Archaea;p__Halobacteriota;c__Halobacteria;o__Halobacteriales;f__Haloarculaceae;g__QS-5-70-15;s__	83.62	0	ERZ24790781
D13_561_25_0016	Halorubrum sp3	53_1	d__Archaea;p__Halobacteriota;c__Halobacteria;o__Halobacteriales;f__Haloferacaceae;g__Halorubrum;s__	67.86	0.23	ERZ24790782
D13_561_25_0017	CAILMK01 sp1	116_1	d__Bacteria;p__Bacteroidota;c__Bacteroidia;o__CAILMK01;f__;g__;s__	96.92	0.11	ERZ24790783
D13_561_25_0018	Haloquadratum sp1	103_1	d__Archaea;p__Halobacteriota;c__Halobacteria;o__Halobacteriales;f__Haloferacaceae;g__Haloquadratum;s__	73.19	0.17	ERZ24790784
D13_561_25_0019	Halorubrum sp5	55_1	d__Archaea;p__Halobacteriota;c__Halobacteria;o__Halobacteriales;f__Haloferacaceae;g__Halorubrum;s__	76.74	6.76	ERZ24790785
D13_561_25_0020	Halorubrum sp4	54_1	d__Archaea;p__Halobacteriota;c__Halobacteria;o__Halobacteriales;f__Haloferacaceae;g__Halorubrum;s__	76.36	0.99	ERZ24790786
D13_561_25_0021	Natronomonas sp6	94_1	d__Archaea;p__Halobacteriota;c__Halobacteria;o__Halobacteriales;f__Haloarculaceae;g__Natronomonas;s__	95.79	2.17	ERZ24790787
D13_561_25_0022	Halobellus sp6	50_1	d__Archaea;p__Halobacteriota;c__Halobacteria;o__Halobacteriales;f__Haloferacaceae;g__Halobellus;s__	89.73	7.11	ERZ24790788
D13_561_25_0023	Salinibacter sp6	26_1	d__Bacteria;p__Bacteroidota;c__Rhodothermia;o__Rhodothermales;f__Salinibacteraceae;g__Salinibacter;s__	88.88	1.49	ERZ24790789
D13_561_25_0024	Schleiferiaceae sp1	123_1	d__Bacteria;p__Bacteroidota;c__Bacteroidia;o__Flavobacteriales;f__Schleiferiaceae;g__;s__	57.72	0.28	ERZ24790790
D13_561_25_0025	Halorubrum sp2	52_1	d__Archaea;p__Halobacteriota;c__Halobacteria;o__Halobacteriales;f__Haloferacaceae;g__Halorubrum;s__	57.5	3.86	ERZ24790791
D13_58_14_0001	Halobellus sp3	47_1	d__Archaea;p__Halobacteriota;c__Halobacteria;o__Halobacteriales;f__Haloferacaceae;g__Halobellus;s__	67.24	0.73	ERZ24790812
D13_58_14_0002	Halomicroarcula sp1	81_1	d__Archaea;p__Halobacteriota;c__Halobacteria;o__Halobacteriales;f__Haloarculaceae;g__Halomicroarcula;s__	90.55	0.72	ERZ24790813
D13_58_14_0003	Natronomonas sp6	94_1	d__Archaea;p__Halobacteriota;c__Halobacteria;o__Halobacteriales;f__Haloarculaceae;g__Natronomonas;s__	92.48	1.69	ERZ24790814
D13_58_14_0004	Salinibacter sp6	26_1	d__Bacteria;p__Bacteroidota;c__Rhodothermia;o__Rhodothermales;f__Salinibacteraceae;g__Salinibacter;s__	86.7	5.77	ERZ24790815
D13_58_14_0005	Halobellus sp6	50_1	d__Archaea;p__Halobacteriota;c__Halobacteria;o__Halobacteriales;f__Haloferacaceae;g__Halobellus;s__	73.97	4.02	ERZ24790816
D13_58_14_0006	Salinibacteraceae sp1	22_1	d__Bacteria;p__Bacteroidota;c__Rhodothermia;o__Rhodothermales;f__Salinibacteraceae;g__;s__	92.52	1.46	ERZ24790817
D13_58_14_0007	Salinibacter sp7	27_1	d__Bacteria;p__Bacteroidota;c__Rhodothermia;o__Rhodothermales;f__Salinibacteraceae;g__Salinibacter;s__	74.3	4.08	ERZ24790818
D13_58_14_0008	Natronomonas sp3	90_1	d__Archaea;p__Halobacteriota;c__Halobacteria;o__Halobacteriales;f__Haloarculaceae;g__Natronomonas;s__	89.18	0.85	ERZ24790819
D13_58_14_0009	Haloquadratum walsbyi	104_1	d__Archaea;p__Halobacteriota;c__Halobacteria;o__Halobacteriales;f__Haloferacaceae;g__Haloquadratum;s__Haloquadratum_walsbyi	90.49	1.24	ERZ24790820
D13_58_14_0010	Rhodovibrio sp2	16_1	d__Bacteria;p__Proteobacteria;c__Alphaproteobacteria;o__Kiloniellales;f__Rhodovibrionaceae;g__Rhodovibrio;s__	73.12	0.94	ERZ24790821
D13_58_14_0011	Haloglomus irregulare	100_1	d__Archaea;p__Halobacteriota;c__Halobacteria;o__Halobacteriales;f__Haloarculaceae;g__Haloglomus;s__Haloglomus_irregulare	92.37	0.21	ERZ24790822
D13_58_14_0012	QS-5-70-15 sp3	65_1	d__Archaea;p__Halobacteriota;c__Halobacteria;o__Halobacteriales;f__Haloarculaceae;g__QS-5-70-15;s__	59.67	1.94	ERZ24790823
D13_58_14_0013	A07HB70 sp2	68_1	d__Archaea;p__Halobacteriota;c__Halobacteria;o__Halobacteriales;f__Haloferacaceae;g__A07HB70;s__	88.74	0	ERZ24790824
D13_58_14_0014	Haloquadratum sp1	103_1	d__Archaea;p__Halobacteriota;c__Halobacteria;o__Halobacteriales;f__Haloferacaceae;g__Haloquadratum;s__	72.57	0.09	ERZ24790825
D13_58_14_0015	Halorubrum sp3	53_1	d__Archaea;p__Halobacteriota;c__Halobacteria;o__Halobacteriales;f__Haloferacaceae;g__Halorubrum;s__	73.43	2.34	ERZ24790826
D13_58_14_0016	Halorubrum sp2	52_1	d__Archaea;p__Halobacteriota;c__Halobacteria;o__Halobacteriales;f__Haloferacaceae;g__Halorubrum;s__	61.89	0.04	ERZ24790827
D13_58_14_0017	CAILMK01 sp2	117_1	d__Bacteria;p__Bacteroidota;c__Bacteroidia;o__CAILMK01;f__;g__;s__	86.92	0.17	ERZ24790828
D13_58_14_0018	Natronomonas sp2	89_1	d__Archaea;p__Halobacteriota;c__Halobacteria;o__Halobacteriales;f__Haloarculaceae;g__Natronomonas;s__	53.93	5.09	ERZ24790829
D13_58_14_0019	CBA1134 sp009184545	88_1	d__Archaea;p__Halobacteriota;c__Halobacteria;o__Halobacteriales;f__Haloarculaceae;g__CBA1134;s__CBA1134_sp009184545	59.02	4.76	ERZ24790830
D13_58_14_0020	Nanosalina sp1	108_1	d__Archaea;p__Nanohaloarchaeota;c__Nanosalinia;o__Nanosalinales;f__Nanosalinaceae;g__Nanosalina;s__	92.05	1.4	ERZ24790831
D13_58_14_0021	Halobellus sp1	45_1	d__Archaea;p__Halobacteriota;c__Halobacteria;o__Halobacteriales;f__Haloferacaceae;g__Halobellus;s__	77.4	0.61	ERZ24790832
D13_58_14_0022	Halorubrum sp8	58_1	d__Archaea;p__Halobacteriota;c__Halobacteria;o__Halobacteriales;f__Haloferacaceae;g__Halorubrum;s__	76.16	0.86	ERZ24790833
D13_58_14_0023	Halobellus sp2	46_1	d__Archaea;p__Halobacteriota;c__Halobacteria;o__Halobacteriales;f__Haloferacaceae;g__Halobellus;s__	67.06	4.37	ERZ24790834
D13_58_14_0024	B1-Br10-U2g21 sp2	114_1	d__Archaea;p__Nanohaloarchaeota;c__Nanosalinia;o__Nanosalinales;f__Nanosalinaceae;g__B1-Br10-U2g21;s__	56.2	0.21	ERZ24790835
D13_590_30_0001	Haloquadratum sp2	105_1	d__Archaea;p__Halobacteriota;c__Halobacteria;o__Halobacteriales;f__Haloferacaceae;g__Haloquadratum;s__Haloquadratum_walsbyi_A	55.8	9.96	ERZ24790836
D13_590_30_0002	Longibacter sp1	32_1	d__Bacteria;p__Bacteroidota;c__Rhodothermia;o__Rhodothermales;f__Salinibacteraceae;g__Longibacter;s__	84.83	4.85	ERZ24790837
D13_590_30_0003	Haloglomus irregulare	100_1	d__Archaea;p__Halobacteriota;c__Halobacteria;o__Halobacteriales;f__Haloarculaceae;g__Haloglomus;s__Haloglomus_irregulare	87.71	4.45	ERZ24790838
D13_590_30_0004	Halorubrum sp4	54_1	d__Archaea;p__Halobacteriota;c__Halobacteria;o__Halobacteriales;f__Haloferacaceae;g__Halorubrum;s__	79.34	0.48	ERZ24790839
D13_590_30_0005	Salinibacteraceae sp1	22_1	d__Bacteria;p__Bacteroidota;c__Rhodothermia;o__Rhodothermales;f__Salinibacteraceae;g__;s__	90.6	0.79	ERZ24790840
D13_590_30_0006	Salinibacter sp6	26_1	d__Bacteria;p__Bacteroidota;c__Rhodothermia;o__Rhodothermales;f__Salinibacteraceae;g__Salinibacter;s__	94.64	0.41	ERZ24790841
D13_590_30_0007	Salinibacter abyssi	25_5	d__Bacteria;p__Bacteroidota;c__Rhodothermia;o__Rhodothermales;f__Salinibacteraceae;g__Salinibacter;s__Salinibacter_abyssi	92.33	3.16	ERZ24790842
D13_590_30_0008	CAILMK01 sp1	116_1	d__Bacteria;p__Bacteroidota;c__Bacteroidia;o__CAILMK01;f__;g__;s__	97.03	0.09	ERZ24790843
D13_590_30_0009	A07HB70 sp2	68_1	d__Archaea;p__Halobacteriota;c__Halobacteria;o__Halobacteriales;f__Haloferacaceae;g__A07HB70;s__	88.02	0	ERZ24790844
D13_590_30_0010	Natronomonas sp6	94_1	d__Archaea;p__Halobacteriota;c__Halobacteria;o__Halobacteriales;f__Haloarculaceae;g__Natronomonas;s__	94	1.04	ERZ24790845
D13_590_30_0011	Haloquadratum sp1	103_1	d__Archaea;p__Halobacteriota;c__Halobacteria;o__Halobacteriales;f__Haloferacaceae;g__Haloquadratum;s__	70.85	0.4	ERZ24790846
D13_590_30_0012	Halobellus sp6	50_1	d__Archaea;p__Halobacteriota;c__Halobacteria;o__Halobacteriales;f__Haloferacaceae;g__Halobellus;s__	91.23	2.35	ERZ24790847
D13_590_30_0013	QS-5-70-15 sp1	35_1	d__Archaea;p__Halobacteriota;c__Halobacteria;o__Halobacteriales;f__Haloarculaceae;g__QS-5-70-15;s__	60.32	0	ERZ24790848
D13_590_30_0014	DSM-45221 sp2	9_1	d__Bacteria;p__Verrucomicrobiota;c__Verrucomicrobiae;o__Opitutales;f__DSM-45221;g__;s__	88.27	0.29	ERZ24790849
D13_590_30_0015	Halorubrum sp3	53_1	d__Archaea;p__Halobacteriota;c__Halobacteria;o__Halobacteriales;f__Haloferacaceae;g__Halorubrum;s__	75.27	0.04	ERZ24790850
D13_590_30_0016	Haloquadratum walsbyi	104_1	d__Archaea;p__Halobacteriota;c__Halobacteria;o__Halobacteriales;f__Haloferacaceae;g__Haloquadratum;s__Haloquadratum_walsbyi	70.11	0.78	ERZ24790851
D13_590_30_0017	QS-5-70-15 sp3	65_1	d__Archaea;p__Halobacteriota;c__Halobacteria;o__Halobacteriales;f__Haloarculaceae;g__QS-5-70-15;s__	68.88	0.94	ERZ24790852
D13_590_30_0018	UBA12402 sp1	17_1	d__Bacteria;p__Proteobacteria;c__Gammaproteobacteria;o__UBA12402;f__UBA12402;g__;s__	90.23	0.17	ERZ24790853
D13_62_15_0001	Halorubrum sp4	54_1	d__Archaea;p__Halobacteriota;c__Halobacteria;o__Halobacteriales;f__Haloferacaceae;g__Halorubrum;s__	51.09	2.67	ERZ24790854
D13_62_15_0002	Salinibacteraceae sp1	22_1	d__Bacteria;p__Bacteroidota;c__Rhodothermia;o__Rhodothermales;f__Salinibacteraceae;g__;s__	92.17	0.93	ERZ24790855
D13_62_15_0003	Halorubrum sp10	58_3	d__Archaea;p__Halobacteriota;c__Halobacteria;o__Halobacteriales;f__Haloferacaceae;g__Halorubrum;s__	55.92	4.27	ERZ24790856
D13_62_15_0004	Salinibacter sp7	27_1	d__Bacteria;p__Bacteroidota;c__Rhodothermia;o__Rhodothermales;f__Salinibacteraceae;g__Salinibacter;s__	77.4	1.82	ERZ24790857
D13_62_15_0005	Psychroflexus sp2	125_1	d__Bacteria;p__Bacteroidota;c__Bacteroidia;o__Flavobacteriales;f__Flavobacteriaceae;g__Psychroflexus;s__	83.4	0.02	ERZ24790858
D13_62_15_0006	Salinibacter sp6	26_1	d__Bacteria;p__Bacteroidota;c__Rhodothermia;o__Rhodothermales;f__Salinibacteraceae;g__Salinibacter;s__	90.9	5.12	ERZ24790859
D13_62_15_0007	Halobellus sp6	50_1	d__Archaea;p__Halobacteriota;c__Halobacteria;o__Halobacteriales;f__Haloferacaceae;g__Halobellus;s__	54.42	2.49	ERZ24790860
D13_62_15_0008	QS-5-70-15 sp3	65_1	d__Archaea;p__Halobacteriota;c__Halobacteria;o__Halobacteriales;f__Haloarculaceae;g__QS-5-70-15;s__	89.1	0.1	ERZ24790861
D13_62_15_0009	Halorubrum sp3	53_1	d__Archaea;p__Halobacteriota;c__Halobacteria;o__Halobacteriales;f__Haloferacaceae;g__Halorubrum;s__	83.13	2.22	ERZ24790862
D13_62_15_0010	Halobellus sp3	47_1	d__Archaea;p__Halobacteriota;c__Halobacteria;o__Halobacteriales;f__Haloferacaceae;g__Halobellus;s__	69.37	2.57	ERZ24790863
D13_62_15_0011	Haloquadratum walsbyi	104_1	d__Archaea;p__Halobacteriota;c__Halobacteria;o__Halobacteriales;f__Haloferacaceae;g__Haloquadratum;s__Haloquadratum_walsbyi	88.71	0.92	ERZ24790864
D13_62_15_0012	Haloglomus irregulare	100_1	d__Archaea;p__Halobacteriota;c__Halobacteria;o__Halobacteriales;f__Haloarculaceae;g__Haloglomus;s__Haloglomus_irregulare	87.97	0.17	ERZ24790865
D13_62_15_0013	JAAAPH01 sp2	30_1	d__Bacteria;p__Bacteroidota;c__Rhodothermia;o__Rhodothermales;f__Salinibacteraceae;g__JAAAPH01;s__	70.17	5.35	ERZ24790866
D13_62_15_0014	Halorubrum sp2	52_1	d__Archaea;p__Halobacteriota;c__Halobacteria;o__Halobacteriales;f__Haloferacaceae;g__Halorubrum;s__	63.52	0.04	ERZ24790867
D13_62_15_0015	B1-Br10-U2g21 sp2	114_1	d__Archaea;p__Nanohaloarchaeota;c__Nanosalinia;o__Nanosalinales;f__Nanosalinaceae;g__B1-Br10-U2g21;s__	50.93	0.06	ERZ24790868
D13_62_15_0016	Rhodovibrio sp2	16_1	d__Bacteria;p__Proteobacteria;c__Alphaproteobacteria;o__Kiloniellales;f__Rhodovibrionaceae;g__Rhodovibrio;s__	81.05	0.48	ERZ24790872
D13_62_15_0017	A07HB70 sp2	68_1	d__Archaea;p__Halobacteriota;c__Halobacteria;o__Halobacteriales;f__Haloferacaceae;g__A07HB70;s__	87.7	0.92	ERZ24790873
D13_62_15_0018	Haloquadratum sp1	103_1	d__Archaea;p__Halobacteriota;c__Halobacteria;o__Halobacteriales;f__Haloferacaceae;g__Haloquadratum;s__	71.69	0.22	ERZ24790874
D13_62_15_0019	Halobellus sp1	45_1	d__Archaea;p__Halobacteriota;c__Halobacteria;o__Halobacteriales;f__Haloferacaceae;g__Halobellus;s__	80.98	0.01	ERZ24790875
D13_62_15_0020	Halorubrum sp8	58_1	d__Archaea;p__Halobacteriota;c__Halobacteria;o__Halobacteriales;f__Haloferacaceae;g__Halorubrum;s__	74.13	1.3	ERZ24790876
D13_62_15_0021	Natronomonas sp6	94_1	d__Archaea;p__Halobacteriota;c__Halobacteria;o__Halobacteriales;f__Haloarculaceae;g__Natronomonas;s__	84.46	4.21	ERZ24790877
D13_62_15_0022	Schleiferiaceae sp1	123_1	d__Bacteria;p__Bacteroidota;c__Bacteroidia;o__Flavobacteriales;f__Schleiferiaceae;g__;s__	66.3	0.03	ERZ24790878
D13_62_15_0023	Halobellus sp2	46_1	d__Archaea;p__Halobacteriota;c__Halobacteria;o__Halobacteriales;f__Haloferacaceae;g__Halobellus;s__	68.32	6.24	ERZ24790879
D13_62_15_0024	Nanosalina sp1	108_1	d__Archaea;p__Nanohaloarchaeota;c__Nanosalinia;o__Nanosalinales;f__Nanosalinaceae;g__Nanosalina;s__	62.98	1.5	ERZ24790880
D13_62_15_0025	CAILMK01 sp2	117_1	d__Bacteria;p__Bacteroidota;c__Bacteroidia;o__CAILMK01;f__;g__;s__	97.5	0.13	ERZ24790881
D13_62_15_0026	Halomicroarcula sp1	81_1	d__Archaea;p__Halobacteriota;c__Halobacteria;o__Halobacteriales;f__Haloarculaceae;g__Halomicroarcula;s__	84.14	6.08	ERZ24790882
D13_631_36_0001	JAAAPH01 sp2	30_1	d__Bacteria;p__Bacteroidota;c__Rhodothermia;o__Rhodothermales;f__Salinibacteraceae;g__JAAAPH01;s__	56.34	7.84	ERZ24790883
D13_631_36_0002	Natronomonas sp1	39_0	d__Archaea;p__Halobacteriota;c__Halobacteria;o__Halobacteriales;f__Haloarculaceae;g__Natronomonas;s__	53.79	8.91	ERZ24790884
D13_631_36_0003	Halorubrum sp4	54_1	d__Archaea;p__Halobacteriota;c__Halobacteria;o__Halobacteriales;f__Haloferacaceae;g__Halorubrum;s__	78.72	1.92	ERZ24790885
D13_631_36_0004	Halorubrum sp7	57_1	d__Archaea;p__Halobacteriota;c__Halobacteria;o__Halobacteriales;f__Haloferacaceae;g__Halorubrum;s__	59.1	1.85	ERZ24790886
D13_631_36_0005	Salinibacteraceae sp3	31_1	d__Bacteria;p__Bacteroidota;c__Rhodothermia;o__Rhodothermales;f__Salinibacteraceae;g__;s__	77.9	2.7	ERZ24790887
D13_631_36_0006	Haloglomus irregulare	100_1	d__Archaea;p__Halobacteriota;c__Halobacteria;o__Halobacteriales;f__Haloarculaceae;g__Haloglomus;s__Haloglomus_irregulare	92.28	0.35	ERZ24790888
D13_631_36_0007	Haloquadratum walsbyi	104_1	d__Archaea;p__Halobacteriota;c__Halobacteria;o__Halobacteriales;f__Haloferacaceae;g__Haloquadratum;s__Haloquadratum_walsbyi	73.25	1.34	ERZ24790889
D13_631_36_0008	Longibacter sp1	32_1	d__Bacteria;p__Bacteroidota;c__Rhodothermia;o__Rhodothermales;f__Salinibacteraceae;g__Longibacter;s__	84.84	3.84	ERZ24790890
D13_631_36_0009	Halorubrum sp5	55_1	d__Archaea;p__Halobacteriota;c__Halobacteria;o__Halobacteriales;f__Haloferacaceae;g__Halorubrum;s__	62.94	0.06	ERZ24790891
D13_631_36_0010	Haloquadratum sp1	103_1	d__Archaea;p__Halobacteriota;c__Halobacteria;o__Halobacteriales;f__Haloferacaceae;g__Haloquadratum;s__	76.74	0.46	ERZ24790892
D13_631_36_0011	JAAAPH01 sp1	29_1	d__Bacteria;p__Bacteroidota;c__Rhodothermia;o__Rhodothermales;f__Salinibacteraceae;g__JAAAPH01;s__	55.28	5.23	ERZ24790893
D13_631_36_0012	Halothece salina	121_1	d__Bacteria;p__Cyanobacteria;c__Cyanobacteriia;o__Cyanobacteriales;f__Rubidibacteraceae;g__Halothece;s__Halothece_salina	69.45	0.11	ERZ24790894
D13_631_36_0013	UBA12402 sp1	17_1	d__Bacteria;p__Proteobacteria;c__Gammaproteobacteria;o__UBA12402;f__UBA12402;g__;s__	78.68	3.12	ERZ24790895
D13_631_36_0014	CAILMK01 sp1	116_1	d__Bacteria;p__Bacteroidota;c__Bacteroidia;o__CAILMK01;f__;g__;s__	80.26	1.65	ERZ24790896
D13_631_36_0015	Salinibacter abyssi	25_5	d__Bacteria;p__Bacteroidota;c__Rhodothermia;o__Rhodothermales;f__Salinibacteraceae;g__Salinibacter;s__Salinibacter_abyssi	80.19	1.01	ERZ24790897
D13_631_36_0016	Halorubrum sp3	53_1	d__Archaea;p__Halobacteriota;c__Halobacteria;o__Halobacteriales;f__Haloferacaceae;g__Halorubrum;s__	75.9	0.48	ERZ24790898
D13_631_36_0017	DSM-45221 sp2	9_1	d__Bacteria;p__Verrucomicrobiota;c__Verrucomicrobiae;o__Opitutales;f__DSM-45221;g__;s__	87.77	0.49	ERZ24790899
D13_631_36_0018	Salinibacter sp6	26_1	d__Bacteria;p__Bacteroidota;c__Rhodothermia;o__Rhodothermales;f__Salinibacteraceae;g__Salinibacter;s__	88.55	0.51	ERZ24790900
D13_631_36_0019	Halobellus sp6	50_1	d__Archaea;p__Halobacteriota;c__Halobacteria;o__Halobacteriales;f__Haloferacaceae;g__Halobellus;s__	80.38	1.16	ERZ24790901
D13_631_36_0020	Natronomonas sp6	94_1	d__Archaea;p__Halobacteriota;c__Halobacteria;o__Halobacteriales;f__Haloarculaceae;g__Natronomonas;s__	94.39	0.81	ERZ24790902
D13_631_36_0021	QS-5-70-15 sp1	35_1	d__Archaea;p__Halobacteriota;c__Halobacteria;o__Halobacteriales;f__Haloarculaceae;g__QS-5-70-15;s__	81.89	0	ERZ24790903
D13_631_36_0022	A07HB70 sp2	68_1	d__Archaea;p__Halobacteriota;c__Halobacteria;o__Halobacteriales;f__Haloferacaceae;g__A07HB70;s__	90.45	0.05	ERZ24790904
D13_631_36_0023	Salinibacteraceae sp1	22_1	d__Bacteria;p__Bacteroidota;c__Rhodothermia;o__Rhodothermales;f__Salinibacteraceae;g__;s__	83.18	0.3	ERZ24790905
D13_631_36_0024	Psychroflexus sp1	124_1	d__Bacteria;p__Bacteroidota;c__Bacteroidia;o__Flavobacteriales;f__Flavobacteriaceae;g__Psychroflexus;s__	58.02	0.05	ERZ24790906
D13_631_36_0025	Salinibacter sp3	24_2	d__Bacteria;p__Bacteroidota;c__Rhodothermia;o__Rhodothermales;f__Salinibacteraceae;g__Salinibacter;s__	51.75	7.53	ERZ24790907
D13_632_13_0001	Longibacter sp1	32_1	d__Bacteria;p__Bacteroidota;c__Rhodothermia;o__Rhodothermales;f__Salinibacteraceae;g__Longibacter;s__	83.2	4.57	ERZ24790908
D13_632_13_0002	Halorubrum sp4	54_1	d__Archaea;p__Halobacteriota;c__Halobacteria;o__Halobacteriales;f__Haloferacaceae;g__Halorubrum;s__	77.85	2.24	ERZ24790909
D13_632_13_0003	Halothece salina	121_1	d__Bacteria;p__Cyanobacteria;c__Cyanobacteriia;o__Cyanobacteriales;f__Rubidibacteraceae;g__Halothece;s__Halothece_salina	78.42	0.59	ERZ24790910
D13_632_13_0004	Halobellus sp4	47_2	d__Archaea;p__Halobacteriota;c__Halobacteria;o__Halobacteriales;f__Haloferacaceae;g__Halobellus;s__	54.01	0.46	ERZ24790911
D13_632_13_0005	Haloquadratum sp1	103_1	d__Archaea;p__Halobacteriota;c__Halobacteria;o__Halobacteriales;f__Haloferacaceae;g__Haloquadratum;s__	99.05	5.65	ERZ24790912
D13_632_13_0006	UBA12402 sp1	17_1	d__Bacteria;p__Proteobacteria;c__Gammaproteobacteria;o__UBA12402;f__UBA12402;g__;s__	94.52	1.08	ERZ24790913
D13_632_13_0007	QS-5-70-15 sp1	35_1	d__Archaea;p__Halobacteriota;c__Halobacteria;o__Halobacteriales;f__Haloarculaceae;g__QS-5-70-15;s__	83.5	0.49	ERZ24790914
D13_632_13_0008	Salinibacter sp6	26_1	d__Bacteria;p__Bacteroidota;c__Rhodothermia;o__Rhodothermales;f__Salinibacteraceae;g__Salinibacter;s__	88.27	1.75	ERZ24790915
D13_632_13_0009	Salinibacteraceae sp1	22_1	d__Bacteria;p__Bacteroidota;c__Rhodothermia;o__Rhodothermales;f__Salinibacteraceae;g__;s__	83.06	0.66	ERZ24790916
D13_632_13_0010	Halobellus sp6	50_1	d__Archaea;p__Halobacteriota;c__Halobacteria;o__Halobacteriales;f__Haloferacaceae;g__Halobellus;s__	82.87	4.71	ERZ24790917
D13_632_13_0011	Haloglomus irregulare	100_1	d__Archaea;p__Halobacteriota;c__Halobacteria;o__Halobacteriales;f__Haloarculaceae;g__Haloglomus;s__Haloglomus_irregulare	80.5	1.34	ERZ24790918
D13_632_13_0012	Halorubrum sp3	53_1	d__Archaea;p__Halobacteriota;c__Halobacteria;o__Halobacteriales;f__Haloferacaceae;g__Halorubrum;s__	75.45	1.55	ERZ24790919
D13_632_13_0013	Natronomonas sp6	94_1	d__Archaea;p__Halobacteriota;c__Halobacteria;o__Halobacteriales;f__Haloarculaceae;g__Natronomonas;s__	94.46	0.81	ERZ24790920
D13_632_13_0014	Halorubrum sp5	55_1	d__Archaea;p__Halobacteriota;c__Halobacteria;o__Halobacteriales;f__Haloferacaceae;g__Halorubrum;s__	61.92	8.87	ERZ24790921
D13_632_13_0015	Salinibacter abyssi	25_5	d__Bacteria;p__Bacteroidota;c__Rhodothermia;o__Rhodothermales;f__Salinibacteraceae;g__Salinibacter;s__Salinibacter_abyssi	84.01	0.59	ERZ24790922
D13_632_13_0016	Halobellus sp1	45_1	d__Archaea;p__Halobacteriota;c__Halobacteria;o__Halobacteriales;f__Haloferacaceae;g__Halobellus;s__	76.63	5.15	ERZ24790923
D13_632_13_0017	CAILMK01 sp2	117_1	d__Bacteria;p__Bacteroidota;c__Bacteroidia;o__CAILMK01;f__;g__;s__	80.86	0.34	ERZ24790924
D13_632_13_0018	DSM-45221 sp2	9_1	d__Bacteria;p__Verrucomicrobiota;c__Verrucomicrobiae;o__Opitutales;f__DSM-45221;g__;s__	89.2	0.22	ERZ24790925
D13_632_13_0019	A07HB70 sp2	68_1	d__Archaea;p__Halobacteriota;c__Halobacteria;o__Halobacteriales;f__Haloferacaceae;g__A07HB70;s__	91.14	1.29	ERZ24790926
D13_632_13_0020	Halobellus sp2	46_1	d__Archaea;p__Halobacteriota;c__Halobacteria;o__Halobacteriales;f__Haloferacaceae;g__Halobellus;s__	70.93	2.82	ERZ24790927
D13_640_15_0001	Halobellus sp4	47_2	d__Archaea;p__Halobacteriota;c__Halobacteria;o__Halobacteriales;f__Haloferacaceae;g__Halobellus;s__	61.79	0.53	ERZ24790928
D13_640_15_0002	Halobellus sp1	45_1	d__Archaea;p__Halobacteriota;c__Halobacteria;o__Halobacteriales;f__Haloferacaceae;g__Halobellus;s__	65.27	0.17	ERZ24790929
D13_640_15_0003	Halothece salina	121_1	d__Bacteria;p__Cyanobacteria;c__Cyanobacteriia;o__Cyanobacteriales;f__Rubidibacteraceae;g__Halothece;s__Halothece_salina	75.85	3.06	ERZ24790930
D13_640_15_0004	Salinibacteraceae sp1	22_1	d__Bacteria;p__Bacteroidota;c__Rhodothermia;o__Rhodothermales;f__Salinibacteraceae;g__;s__	90.92	0.55	ERZ24790931
D13_640_15_0005	Halorubrum sp4	54_1	d__Archaea;p__Halobacteriota;c__Halobacteria;o__Halobacteriales;f__Haloferacaceae;g__Halorubrum;s__	80.9	6.91	ERZ24790932
D13_640_15_0006	Haloglomus irregulare	100_1	d__Archaea;p__Halobacteriota;c__Halobacteria;o__Halobacteriales;f__Haloarculaceae;g__Haloglomus;s__Haloglomus_irregulare	52.31	0.7	ERZ24790933
D13_640_15_0007	Haloquadratum sp1	103_1	d__Archaea;p__Halobacteriota;c__Halobacteria;o__Halobacteriales;f__Haloferacaceae;g__Haloquadratum;s__	98.99	5.19	ERZ24790934
D13_640_15_0008	Salinibacter abyssi	25_5	d__Bacteria;p__Bacteroidota;c__Rhodothermia;o__Rhodothermales;f__Salinibacteraceae;g__Salinibacter;s__Salinibacter_abyssi	88.37	0.33	ERZ24790935
D13_640_15_0009	Haloquadratum walsbyi	104_1	d__Archaea;p__Halobacteriota;c__Halobacteria;o__Halobacteriales;f__Haloferacaceae;g__Haloquadratum;s__Haloquadratum_walsbyi	67.23	0.23	ERZ24790936
D13_640_15_0010	Halorubrum sp7	57_1	d__Archaea;p__Halobacteriota;c__Halobacteria;o__Halobacteriales;f__Haloferacaceae;g__Halorubrum;s__	72.79	0.63	ERZ24790937
D13_640_15_0011	Idiomarina sp1	2_1	d__Bacteria;p__Proteobacteria;c__Gammaproteobacteria;o__Enterobacterales;f__Alteromonadaceae;g__Idiomarina;s__	71.88	1.32	ERZ24790938
D13_640_15_0012	Haloplanus salinus	62_1	d__Archaea;p__Halobacteriota;c__Halobacteria;o__Halobacteriales;f__Haloferacaceae;g__Haloplanus;s__Haloplanus_salinus	90.41	7.19	ERZ24790939
D13_640_15_0013	Halorubrum sp2	52_1	d__Archaea;p__Halobacteriota;c__Halobacteria;o__Halobacteriales;f__Haloferacaceae;g__Halorubrum;s__	63.32	0	ERZ24790940
D13_640_15_0014	Halorubrum sp3	53_1	d__Archaea;p__Halobacteriota;c__Halobacteria;o__Halobacteriales;f__Haloferacaceae;g__Halorubrum;s__	69.14	0.69	ERZ24790941
D13_640_15_0015	Natronomonas sp6	94_1	d__Archaea;p__Halobacteriota;c__Halobacteria;o__Halobacteriales;f__Haloarculaceae;g__Natronomonas;s__	94.74	0.62	ERZ24790942
D13_640_15_0016	A07HB70 sp2	68_1	d__Archaea;p__Halobacteriota;c__Halobacteria;o__Halobacteriales;f__Haloferacaceae;g__A07HB70;s__	98.83	0.29	ERZ24790943
D13_640_15_0017	Oceanicaulis sp1	14_1	d__Bacteria;p__Proteobacteria;c__Alphaproteobacteria;o__Caulobacterales;f__Maricaulaceae;g__Oceanicaulis;s__	97.84	1.02	ERZ24790944
D13_640_15_0018	Salinibacter sp6	26_1	d__Bacteria;p__Bacteroidota;c__Rhodothermia;o__Rhodothermales;f__Salinibacteraceae;g__Salinibacter;s__	91.29	1.64	ERZ24790945
D13_640_15_0019	Psychroflexus sp1	124_1	d__Bacteria;p__Bacteroidota;c__Bacteroidia;o__Flavobacteriales;f__Flavobacteriaceae;g__Psychroflexus;s__	86.93	0.06	ERZ24790946
D13_694_20_0001	QS-5-70-15 sp1	35_1	d__Archaea;p__Halobacteriota;c__Halobacteria;o__Halobacteriales;f__Haloarculaceae;g__QS-5-70-15;s__	85.16	0.04	ERZ24790947
D13_694_20_0002	Oceanicaulis sp1	14_1	d__Bacteria;p__Proteobacteria;c__Alphaproteobacteria;o__Caulobacterales;f__Maricaulaceae;g__Oceanicaulis;s__	97.94	1.32	ERZ24790948
D13_694_20_0003	Halobellus sp2	46_1	d__Archaea;p__Halobacteriota;c__Halobacteria;o__Halobacteriales;f__Haloferacaceae;g__Halobellus;s__	66.74	0.8	ERZ24790949
D13_694_20_0004	Bacillus P sp002858905	118_1	d__Bacteria;p__Firmicutes;c__Bacilli;o__Bacillales;f__Bacillaceae;g__Bacillus_P;s__Bacillus_P_sp002858905	100	0.85	ERZ24790950
D13_694_20_0005	Halobellus sp6	50_1	d__Archaea;p__Halobacteriota;c__Halobacteria;o__Halobacteriales;f__Haloferacaceae;g__Halobellus;s__	63.89	9.29	ERZ24790951
D13_694_20_0006	DSM-45221 sp1	10_1	d__Bacteria;p__Verrucomicrobiota;c__Verrucomicrobiae;o__Opitutales;f__DSM-45221;g__;s__	90.12	0.74	ERZ24790952
D13_694_20_0007	Halorubrum sp1	51_1	d__Archaea;p__Halobacteriota;c__Halobacteria;o__Halobacteriales;f__Haloferacaceae;g__Halorubrum;s__	50.31	3.33	ERZ24790953
D13_694_20_0008	Salinibacter abyssi	25_5	d__Bacteria;p__Bacteroidota;c__Rhodothermia;o__Rhodothermales;f__Salinibacteraceae;g__Salinibacter;s__Salinibacter_abyssi	79.63	1.52	ERZ24790954
D13_694_20_0009	Halonotius sp2	40_1	d__Archaea;p__Halobacteriota;c__Halobacteria;o__Halobacteriales;f__Haloferacaceae;g__Halonotius;s__	62.55	0.5	ERZ24790955
D13_694_20_0010	Halobellus sp4	47_2	d__Archaea;p__Halobacteriota;c__Halobacteria;o__Halobacteriales;f__Haloferacaceae;g__Halobellus;s__	58.53	2.19	ERZ24790956
D13_694_20_0011	Halobellus sp1	45_1	d__Archaea;p__Halobacteriota;c__Halobacteria;o__Halobacteriales;f__Haloferacaceae;g__Halobellus;s__	84.99	1.4	ERZ24790957
D13_694_20_0012	Haloquadratum sp1	103_1	d__Archaea;p__Halobacteriota;c__Halobacteria;o__Halobacteriales;f__Haloferacaceae;g__Haloquadratum;s__	99.4	4.99	ERZ24790958
D13_694_20_0013	Haloquadratum sp2	105_1	d__Archaea;p__Halobacteriota;c__Halobacteria;o__Halobacteriales;f__Haloferacaceae;g__Haloquadratum;s__Haloquadratum_walsbyi_A	66.64	3.05	ERZ24790959
D13_694_20_0014	Halonotius sp3	41_1	d__Archaea;p__Halobacteriota;c__Halobacteria;o__Halobacteriales;f__Haloferacaceae;g__Halonotius;s__	56.03	0.78	ERZ24790960
D13_694_20_0015	Halorubrum sp4	54_1	d__Archaea;p__Halobacteriota;c__Halobacteria;o__Halobacteriales;f__Haloferacaceae;g__Halorubrum;s__	74.76	6.89	ERZ24790961
D13_694_20_0016	Psychroflexus sp1	124_1	d__Bacteria;p__Bacteroidota;c__Bacteroidia;o__Flavobacteriales;f__Flavobacteriaceae;g__Psychroflexus;s__	67.61	0.6	ERZ24790962
D13_694_20_0017	Halorubrum sp3	53_1	d__Archaea;p__Halobacteriota;c__Halobacteria;o__Halobacteriales;f__Haloferacaceae;g__Halorubrum;s__	69.01	0.58	ERZ24790963
D13_694_20_0018	Natronomonas sp6	94_1	d__Archaea;p__Halobacteriota;c__Halobacteria;o__Halobacteriales;f__Haloarculaceae;g__Natronomonas;s__	97	0.64	ERZ24790964
D13_694_20_0019	Salinibacter sp6	26_1	d__Bacteria;p__Bacteroidota;c__Rhodothermia;o__Rhodothermales;f__Salinibacteraceae;g__Salinibacter;s__	94.14	0.37	ERZ24790965
D13_694_20_0020	Halorubrum sp7	57_1	d__Archaea;p__Halobacteriota;c__Halobacteria;o__Halobacteriales;f__Haloferacaceae;g__Halorubrum;s__	71.12	2.36	ERZ24790966
D13_694_20_0021	Salinibacteraceae sp1	22_1	d__Bacteria;p__Bacteroidota;c__Rhodothermia;o__Rhodothermales;f__Salinibacteraceae;g__;s__	88.82	0.25	ERZ24790967
D13_694_20_0022	A07HB70 sp2	68_1	d__Archaea;p__Halobacteriota;c__Halobacteria;o__Halobacteriales;f__Haloferacaceae;g__A07HB70;s__	97.43	0.57	ERZ24790968
D13_694_20_0023	CAILMK01 sp1	116_1	d__Bacteria;p__Bacteroidota;c__Bacteroidia;o__CAILMK01;f__;g__;s__	68.5	0.98	ERZ24790969
D13_694_20_0024	Schleiferiaceae sp1	123_1	d__Bacteria;p__Bacteroidota;c__Bacteroidia;o__Flavobacteriales;f__Schleiferiaceae;g__;s__	83.62	0.3	ERZ24790970
D13_694_20_0025	Haloquadratum walsbyi	104_1	d__Archaea;p__Halobacteriota;c__Halobacteria;o__Halobacteriales;f__Haloferacaceae;g__Haloquadratum;s__Haloquadratum_walsbyi	78.21	1.3	ERZ24790971
D13_705_25_0001	CAILMK01 sp1	116_1	d__Bacteria;p__Bacteroidota;c__Bacteroidia;o__CAILMK01;f__JACPUW01;g__;s__	82.74	2.33	ERZ24790972
D13_705_25_0002	Natronomonas sp6	94_1	d__Archaea;p__Halobacteriota;c__Halobacteria;o__Halobacteriales;f__Haloarculaceae;g__Natronomonas;s__	96.69	1.27	ERZ24790973
D13_705_25_0003	Haloquadratum sp1	103_1	d__Archaea;p__Halobacteriota;c__Halobacteria;o__Halobacteriales;f__Haloferacaceae;g__Haloquadratum;s__	70.6	0.05	ERZ24790974
D13_705_25_0004	Halorubrum sp8	58_1	d__Archaea;p__Halobacteriota;c__Halobacteria;o__Halobacteriales;f__Haloferacaceae;g__Halorubrum;s__	78.86	6.26	ERZ24790975
D13_705_25_0005	Halorubrum sp4	54_1	d__Archaea;p__Halobacteriota;c__Halobacteria;o__Halobacteriales;f__Haloferacaceae;g__Halorubrum;s__	82.5	3.26	ERZ24790976
D13_705_25_0006	Salinibacteraceae sp1	22_1	d__Bacteria;p__Bacteroidota;c__Rhodothermia;o__Rhodothermales;f__Salinibacteraceae;g__;s__	90.8	1.88	ERZ24790977
D13_705_25_0007	A07HB70 sp2	68_1	d__Archaea;p__Halobacteriota;c__Halobacteria;o__Halobacteriales;f__Haloferacaceae;g__A07HB70;s__	92.74	1.03	ERZ24790978
D13_705_25_0008	Haloquadratum walsbyi	104_1	d__Archaea;p__Halobacteriota;c__Halobacteria;o__Halobacteriales;f__Haloferacaceae;g__Haloquadratum;s__Haloquadratum_walsbyi	86.95	1.53	ERZ24790979
D13_705_25_0009	CAILMK01 sp2	117_1	d__Bacteria;p__Bacteroidota;c__Bacteroidia;o__CAILMK01;f__;g__;s__	84.66	0.15	ERZ24790980
D13_705_25_0010	Halorubrum sp3	53_1	d__Archaea;p__Halobacteriota;c__Halobacteria;o__Halobacteriales;f__Haloferacaceae;g__Halorubrum;s__	71.92	0.5	ERZ24790981
D13_705_25_0011	Salinirussus sp2	96_1	d__Archaea;p__Halobacteriota;c__Halobacteria;o__Halobacteriales;f__Haloarculaceae;g__Salinirussus;s__	59.62	1.53	ERZ24790982
D13_705_25_0012	Rhodovibrio sp1	15_1	d__Bacteria;p__Proteobacteria;c__Alphaproteobacteria;o__Kiloniellales;f__Rhodovibrionaceae;g__Rhodovibrio;s__	60.88	0.77	ERZ24790983
D13_705_25_0013	Psychroflexus sp1	124_1	d__Bacteria;p__Bacteroidota;c__Bacteroidia;o__Flavobacteriales;f__Flavobacteriaceae;g__Psychroflexus;s__	72.12	2.66	ERZ24790984
D13_705_25_0014	QS-5-70-15 sp1	35_1	d__Archaea;p__Halobacteriota;c__Halobacteria;o__Halobacteriales;f__Haloarculaceae;g__QS-5-70-15;s__	84.16	0	ERZ24790985
D13_705_25_0015	Salinibacter sp6	26_1	d__Bacteria;p__Bacteroidota;c__Rhodothermia;o__Rhodothermales;f__Salinibacteraceae;g__Salinibacter;s__	94.07	0.39	ERZ24790986
D13_705_25_0016	DSM-45221 sp1	10_1	d__Bacteria;p__Verrucomicrobiota;c__Verrucomicrobiae;o__Opitutales;f__DSM-45221;g__;s__	95.86	0.42	ERZ24790987
D13_705_25_0017	Halobellus sp1	45_1	d__Archaea;p__Halobacteriota;c__Halobacteria;o__Halobacteriales;f__Haloferacaceae;g__Halobellus;s__	78.75	0.05	ERZ24790988
D13_705_25_0018	Salinibacter abyssi	25_5	d__Bacteria;p__Bacteroidota;c__Rhodothermia;o__Rhodothermales;f__Salinibacteraceae;g__Salinibacter;s__Salinibacter_abyssi	82.72	0.68	ERZ24790989
D13_705_25_0019	Haloquadratum sp2	105_1	d__Archaea;p__Halobacteriota;c__Halobacteria;o__Halobacteriales;f__Haloferacaceae;g__Haloquadratum;s__Haloquadratum_walsbyi_A	68.41	0.67	ERZ24790990
D13_705_25_0020	Halobellus sp4	47_2	d__Archaea;p__Halobacteriota;c__Halobacteria;o__Halobacteriales;f__Haloferacaceae;g__Halobellus;s__	79.77	4.49	ERZ24790991
D13_705_25_0021	QS-5-70-15 sp3	65_1	d__Archaea;p__Halobacteriota;c__Halobacteria;o__Halobacteriales;f__Haloarculaceae;g__QS-5-70-15;s__	93.88	0.63	ERZ24790992
D13_705_25_0022	Halobellus sp6	50_1	d__Archaea;p__Halobacteriota;c__Halobacteria;o__Halobacteriales;f__Haloferacaceae;g__Halobellus;s__	86.46	4.86	ERZ24790993
D13_705_25_0023	Halorubrum sp2	52_1	d__Archaea;p__Halobacteriota;c__Halobacteria;o__Halobacteriales;f__Haloferacaceae;g__Halorubrum;s__	64.18	6.7	ERZ24790994
D13_705_25_0024	Halobellus sp2	46_1	d__Archaea;p__Halobacteriota;c__Halobacteria;o__Halobacteriales;f__Haloferacaceae;g__Halobellus;s__	69.97	1.12	ERZ24790995
D13_714_36_0001	DSM-45221 sp1	10_1	d__Bacteria;p__Verrucomicrobiota;c__Verrucomicrobiae;o__Opitutales;f__DSM-45221;g__;s__	95.94	1.28	ERZ24790996
D13_714_36_0002	Halothece salina	121_1	d__Bacteria;p__Cyanobacteria;c__Cyanobacteriia;o__Cyanobacteriales;f__Rubidibacteraceae;g__Halothece;s__Halothece_salina	51.93	0	ERZ24790997
D13_714_36_0003	Halorubrum sp4	54_1	d__Archaea;p__Halobacteriota;c__Halobacteria;o__Halobacteriales;f__Haloferacaceae;g__Halorubrum;s__	80.31	2.87	ERZ24790998
D13_714_36_0004	Natronomonas sp6	94_1	d__Archaea;p__Halobacteriota;c__Halobacteria;o__Halobacteriales;f__Haloarculaceae;g__Natronomonas;s__	97.97	3.21	ERZ24790999
D13_714_36_0005	QS-5-70-15 sp1	35_1	d__Archaea;p__Halobacteriota;c__Halobacteria;o__Halobacteriales;f__Haloarculaceae;g__QS-5-70-15;s__	88.48	0	ERZ24791000
D13_714_36_0006	Salinibacteraceae sp1	22_1	d__Bacteria;p__Bacteroidota;c__Rhodothermia;o__Rhodothermales;f__Salinibacteraceae;g__;s__	92.3	1.09	ERZ24791001
D13_714_36_0007	Halothece sp2	120_1	d__Bacteria;p__Cyanobacteria;c__Cyanobacteriia;o__Cyanobacteriales;f__Rubidibacteraceae;g__Halothece;s__	98.19	0.12	ERZ24791002
D13_714_36_0008	Halorubrum sp5	55_1	d__Archaea;p__Halobacteriota;c__Halobacteria;o__Halobacteriales;f__Haloferacaceae;g__Halorubrum;s__	82.56	2.63	ERZ24791003
D13_714_36_0009	Halorubrum sp8	58_1	d__Archaea;p__Halobacteriota;c__Halobacteria;o__Halobacteriales;f__Haloferacaceae;g__Halorubrum;s__	78.84	5.44	ERZ24791004
D13_714_36_0010	Halobellus sp2	46_1	d__Archaea;p__Halobacteriota;c__Halobacteria;o__Halobacteriales;f__Haloferacaceae;g__Halobellus;s__	81.87	3.85	ERZ24791005
D13_714_36_0011	QS-5-70-15 sp3	65_1	d__Archaea;p__Halobacteriota;c__Halobacteria;o__Halobacteriales;f__Haloarculaceae;g__QS-5-70-15;s__	92.86	0.02	ERZ24791006
D13_714_36_0012	JAAAPH01 sp2	30_1	d__Bacteria;p__Bacteroidota;c__Rhodothermia;o__Rhodothermales;f__Salinibacteraceae;g__JAAAPH01;s__	55.16	7.24	ERZ24791007
D13_714_36_0013	Haloquadratum sp2	105_1	d__Archaea;p__Halobacteriota;c__Halobacteria;o__Halobacteriales;f__Haloferacaceae;g__Haloquadratum;s__Haloquadratum_walsbyi_A	72.91	0.46	ERZ24791008
D13_714_36_0014	Haloquadratum walsbyi	104_1	d__Archaea;p__Halobacteriota;c__Halobacteria;o__Halobacteriales;f__Haloferacaceae;g__Haloquadratum;s__Haloquadratum_walsbyi	87.64	1.9	ERZ24791009
D13_714_36_0015	Halorubrum sp7	57_1	d__Archaea;p__Halobacteriota;c__Halobacteria;o__Halobacteriales;f__Haloferacaceae;g__Halorubrum;s__	75.98	3.47	ERZ24791010
D13_714_36_0016	Halobellus sp4	47_2	d__Archaea;p__Halobacteriota;c__Halobacteria;o__Halobacteriales;f__Haloferacaceae;g__Halobellus;s__	79.25	4.03	ERZ24791011
D13_714_36_0017	Halobellus sp1	45_1	d__Archaea;p__Halobacteriota;c__Halobacteria;o__Halobacteriales;f__Haloferacaceae;g__Halobellus;s__	74.64	0	ERZ24791012
D13_714_36_0018	Haloquadratum sp1	103_1	d__Archaea;p__Halobacteriota;c__Halobacteria;o__Halobacteriales;f__Haloferacaceae;g__Haloquadratum;s__	75.14	1.35	ERZ24791013
D13_714_36_0019	Halonotius sp2	40_1	d__Archaea;p__Halobacteriota;c__Halobacteria;o__Halobacteriales;f__Haloferacaceae;g__Halonotius;s__	52.39	2.73	ERZ24791014
D13_714_36_0020	CAILMK01 sp1	116_1	d__Bacteria;p__Bacteroidota;c__Bacteroidia;o__CAILMK01;f__;g__;s__	55.45	0.07	ERZ24791015
D13_714_36_0021	Salinibacter sp3	24_2	d__Bacteria;p__Bacteroidota;c__Rhodothermia;o__Rhodothermales;f__Salinibacteraceae;g__Salinibacter;s__	62.44	1.34	ERZ24791016
D13_714_36_0022	Salinirussus sp2	96_1	d__Archaea;p__Halobacteriota;c__Halobacteria;o__Halobacteriales;f__Haloarculaceae;g__Salinirussus;s__	89.94	1.69	ERZ24791017
D13_714_36_0023	A07HB70 sp2	68_1	d__Archaea;p__Halobacteriota;c__Halobacteria;o__Halobacteriales;f__Haloferacaceae;g__A07HB70;s__	96.11	0.08	ERZ24791018
D13_714_36_0024	CAILMK01 sp2	117_1	d__Bacteria;p__Bacteroidota;c__Bacteroidia;o__CAILMK01;f__;g__;s__	95.97	0.09	ERZ24791019
D13_714_36_0025	Salinibacter abyssi	25_5	d__Bacteria;p__Bacteroidota;c__Rhodothermia;o__Rhodothermales;f__Salinibacteraceae;g__Salinibacter;s__Salinibacter_abyssi	84.24	0.83	ERZ24791020
D13_714_36_0026	Halorubrum sp2	52_1	d__Archaea;p__Halobacteriota;c__Halobacteria;o__Halobacteriales;f__Haloferacaceae;g__Halorubrum;s__	61.25	8.24	ERZ24791021
D13_714_36_0027	Halonotius sp3	41_1	d__Archaea;p__Halobacteriota;c__Halobacteria;o__Halobacteriales;f__Haloferacaceae;g__Halonotius;s__	51.88	2	ERZ24791022
D13_714_36_0028	Salinibacter sp6	26_1	d__Bacteria;p__Bacteroidota;c__Rhodothermia;o__Rhodothermales;f__Salinibacteraceae;g__Salinibacter;s__	91.53	0.43	ERZ24791023
D13_714_36_0029	Halorubrum sp3	53_1	d__Archaea;p__Halobacteriota;c__Halobacteria;o__Halobacteriales;f__Haloferacaceae;g__Halorubrum;s__	72.37	0.86	ERZ24791024
D13_714_36_0030	Psychroflexus sp1	124_1	d__Bacteria;p__Bacteroidota;c__Bacteroidia;o__Flavobacteriales;f__Flavobacteriaceae;g__Psychroflexus;s__	94.63	0.78	ERZ24791025
D13_715_13_0001	Haloquadratum sp1	103_1	d__Archaea;p__Halobacteriota;c__Halobacteria;o__Halobacteriales;f__Haloferacaceae;g__Haloquadratum;s__	69.23	0.51	ERZ24791026
D13_715_13_0002	Haloquadratum walsbyi	104_1	d__Archaea;p__Halobacteriota;c__Halobacteria;o__Halobacteriales;f__Haloferacaceae;g__Haloquadratum;s__Haloquadratum_walsbyi	71.33	2.64	ERZ24791027
D13_715_13_0003	Natronomonas sp6	94_1	d__Archaea;p__Halobacteriota;c__Halobacteria;o__Halobacteriales;f__Haloarculaceae;g__Natronomonas;s__	98.04	1.26	ERZ24791028
D13_715_13_0004	Halobellus sp2	46_1	d__Archaea;p__Halobacteriota;c__Halobacteria;o__Halobacteriales;f__Haloferacaceae;g__Halobellus;s__	64.32	5.64	ERZ24791029
D13_715_13_0005	Halorubrum sp7	57_1	d__Archaea;p__Halobacteriota;c__Halobacteria;o__Halobacteriales;f__Haloferacaceae;g__Halorubrum;s__	82.59	2.58	ERZ24791030
D13_715_13_0006	Halorubrum sp4	54_1	d__Archaea;p__Halobacteriota;c__Halobacteria;o__Halobacteriales;f__Haloferacaceae;g__Halorubrum;s__	79.24	2.22	ERZ24791031
D13_715_13_0007	Salinibacter abyssi	25_5	d__Bacteria;p__Bacteroidota;c__Rhodothermia;o__Rhodothermales;f__Salinibacteraceae;g__Salinibacter;s__Salinibacter_abyssi	85.56	3.45	ERZ24791032
D13_715_13_0008	QS-5-70-15 sp3	65_1	d__Archaea;p__Halobacteriota;c__Halobacteria;o__Halobacteriales;f__Haloarculaceae;g__QS-5-70-15;s__	87.76	1.11	ERZ24791033
D13_715_13_0009	Salinirussus sp2	96_1	d__Archaea;p__Halobacteriota;c__Halobacteria;o__Halobacteriales;f__Haloarculaceae;g__Salinirussus;s__	89.73	1.19	ERZ24791034
D13_715_13_0010	Salinibacteraceae sp1	22_1	d__Bacteria;p__Bacteroidota;c__Rhodothermia;o__Rhodothermales;f__Salinibacteraceae;g__;s__	93.34	1.9	ERZ24791035
D13_715_13_0011	Halonotius sp2	40_1	d__Archaea;p__Halobacteriota;c__Halobacteria;o__Halobacteriales;f__Haloferacaceae;g__Halonotius;s__	58.1	7.36	ERZ24791036
D13_715_13_0012	DSM-45221 sp1	10_1	d__Bacteria;p__Verrucomicrobiota;c__Verrucomicrobiae;o__Opitutales;f__DSM-45221;g__;s__	87.8	0.39	ERZ24791037
D13_715_13_0013	QS-5-70-15 sp1	35_1	d__Archaea;p__Halobacteriota;c__Halobacteria;o__Halobacteriales;f__Haloarculaceae;g__QS-5-70-15;s__	85.87	0	ERZ24791038
D13_715_13_0014	Haloquadratum sp2	105_1	d__Archaea;p__Halobacteriota;c__Halobacteria;o__Halobacteriales;f__Haloferacaceae;g__Haloquadratum;s__Haloquadratum_walsbyi_A	65.78	2.51	ERZ24791039
D13_715_13_0015	A07HB70 sp2	68_1	d__Archaea;p__Halobacteriota;c__Halobacteria;o__Halobacteriales;f__Haloferacaceae;g__A07HB70;s__	95.87	0.23	ERZ24791040
D13_715_13_0016	Halorubrum sp3	53_1	d__Archaea;p__Halobacteriota;c__Halobacteria;o__Halobacteriales;f__Haloferacaceae;g__Halorubrum;s__	72.18	0.34	ERZ24791041
D13_715_13_0017	CAILMK01 sp2	117_1	d__Bacteria;p__Bacteroidota;c__Bacteroidia;o__CAILMK01;f__;g__;s__	83.17	0.15	ERZ24791042
D13_715_13_0018	Salinibacter sp6	26_1	d__Bacteria;p__Bacteroidota;c__Rhodothermia;o__Rhodothermales;f__Salinibacteraceae;g__Salinibacter;s__	94.05	2.07	ERZ24791043
D13_715_13_0019	Halothece sp2	120_1	d__Bacteria;p__Cyanobacteria;c__Cyanobacteriia;o__Cyanobacteriales;f__Rubidibacteraceae;g__Halothece;s__	50.65	1.44	ERZ24791044
D13_720_15_0001	Halobellus sp2	46_1	d__Archaea;p__Halobacteriota;c__Halobacteria;o__Halobacteriales;f__Haloferacaceae;g__Halobellus;s__	66.08	3.34	ERZ24791045
D13_720_15_0002	Halorubrum sp8	58_1	d__Archaea;p__Halobacteriota;c__Halobacteria;o__Halobacteriales;f__Haloferacaceae;g__Halorubrum;s__	75.17	9.98	ERZ24791046
D13_720_15_0003	Salinirussus sp2	96_1	d__Archaea;p__Halobacteriota;c__Halobacteria;o__Halobacteriales;f__Haloarculaceae;g__Salinirussus;s__	80.48	1.93	ERZ24791047
D13_720_15_0004	Rhodovibrio sp1	15_1	d__Bacteria;p__Proteobacteria;c__Alphaproteobacteria;o__Kiloniellales;f__Rhodovibrionaceae;g__Rhodovibrio;s__	55.14	2.1	ERZ24791048
D13_720_15_0005	Rhodovibrio sp2	16_1	d__Bacteria;p__Proteobacteria;c__Alphaproteobacteria;o__Kiloniellales;f__Rhodovibrionaceae;g__Rhodovibrio;s__	59.24	2.73	ERZ24791049
D13_720_15_0006	Halorubrum sp4	54_1	d__Archaea;p__Halobacteriota;c__Halobacteria;o__Halobacteriales;f__Haloferacaceae;g__Halorubrum;s__	89.48	1.43	ERZ24791050
D13_720_15_0007	JAAAPH01 sp2	30_1	d__Bacteria;p__Bacteroidota;c__Rhodothermia;o__Rhodothermales;f__Salinibacteraceae;g__JAAAPH01;s__	84.65	5.61	ERZ24791051
D13_720_15_0008	QS-5-70-15 sp3	65_1	d__Archaea;p__Halobacteriota;c__Halobacteria;o__Halobacteriales;f__Haloarculaceae;g__QS-5-70-15;s__	93.43	0.76	ERZ24791052
D13_720_15_0009	Salinibacteraceae sp1	22_1	d__Bacteria;p__Bacteroidota;c__Rhodothermia;o__Rhodothermales;f__Salinibacteraceae;g__;s__	92.12	2.61	ERZ24791053
D13_720_15_0010	Salinibacter sp6	26_1	d__Bacteria;p__Bacteroidota;c__Rhodothermia;o__Rhodothermales;f__Salinibacteraceae;g__Salinibacter;s__	97.17	1.6	ERZ24791054
D13_720_15_0011	Halorubrum sp2	52_1	d__Archaea;p__Halobacteriota;c__Halobacteria;o__Halobacteriales;f__Haloferacaceae;g__Halorubrum;s__	62.99	5.85	ERZ24791055
D13_720_15_0012	Halobellus sp1	45_1	d__Archaea;p__Halobacteriota;c__Halobacteria;o__Halobacteriales;f__Haloferacaceae;g__Halobellus;s__	59.84	4.48	ERZ24791056
D13_720_15_0013	Halorubrum sp7	57_1	d__Archaea;p__Halobacteriota;c__Halobacteria;o__Halobacteriales;f__Haloferacaceae;g__Halorubrum;s__	76.98	2.12	ERZ24791057
D13_720_15_0014	Salinibacter abyssi	25_5	d__Bacteria;p__Bacteroidota;c__Rhodothermia;o__Rhodothermales;f__Salinibacteraceae;g__Salinibacter;s__Salinibacter_abyssi	78.6	0.89	ERZ24791058
D13_720_15_0015	Natronomonas sp6	94_1	d__Archaea;p__Halobacteriota;c__Halobacteria;o__Halobacteriales;f__Haloarculaceae;g__Natronomonas;s__	97.95	2.58	ERZ24791059
D13_720_15_0016	Halobellus sp4	47_2	d__Archaea;p__Halobacteriota;c__Halobacteria;o__Halobacteriales;f__Haloferacaceae;g__Halobellus;s__	70.64	5.96	ERZ24791060
D13_720_15_0017	Haloquadratum sp1	103_1	d__Archaea;p__Halobacteriota;c__Halobacteria;o__Halobacteriales;f__Haloferacaceae;g__Haloquadratum;s__	74.08	0.94	ERZ24791061
D13_720_15_0018	Halonotius sp2	40_1	d__Archaea;p__Halobacteriota;c__Halobacteria;o__Halobacteriales;f__Haloferacaceae;g__Halonotius;s__	57.83	0.5	ERZ24791062
D13_720_15_0019	Haloquadratum walsbyi	104_1	d__Archaea;p__Halobacteriota;c__Halobacteria;o__Halobacteriales;f__Haloferacaceae;g__Haloquadratum;s__Haloquadratum_walsbyi	65.22	2.33	ERZ24791063
D13_720_15_0020	CAILMK01 sp2	117_1	d__Bacteria;p__Bacteroidota;c__Bacteroidia;o__CAILMK01;f__;g__;s__	72.63	0.08	ERZ24791064
D13_720_15_0021	Halorubrum sp3	53_1	d__Archaea;p__Halobacteriota;c__Halobacteria;o__Halobacteriales;f__Haloferacaceae;g__Halorubrum;s__	73.74	0	ERZ24791065
D13_720_15_0022	Halonotius sp3	41_1	d__Archaea;p__Halobacteriota;c__Halobacteria;o__Halobacteriales;f__Haloferacaceae;g__Halonotius;s__	52.53	0.46	ERZ24791066
D13_720_15_0023	QS-5-70-15 sp1	35_1	d__Archaea;p__Halobacteriota;c__Halobacteria;o__Halobacteriales;f__Haloarculaceae;g__QS-5-70-15;s__	85.38	0	ERZ24791067
D13_720_15_0024	A07HB70 sp2	68_1	d__Archaea;p__Halobacteriota;c__Halobacteria;o__Halobacteriales;f__Haloferacaceae;g__A07HB70;s__	89.06	0.05	ERZ24791068
D13_720_15_0025	Psychroflexus sp1	124_1	d__Bacteria;p__Bacteroidota;c__Bacteroidia;o__Flavobacteriales;f__Flavobacteriaceae;g__Psychroflexus;s__	62.74	0.06	ERZ24791069
D13_720_15_0026	CBA1134 sp1	86_1	d__Archaea;p__Halobacteriota;c__Halobacteria;o__Halobacteriales;f__Haloarculaceae;g__CBA1134;s__	60.95	1.44	ERZ24791070
D13_720_15_0027	Oceanicaulis sp1	14_1	d__Bacteria;p__Proteobacteria;c__Alphaproteobacteria;o__Caulobacterales;f__Maricaulaceae;g__Oceanicaulis;s__	94.78	1.09	ERZ24791071
D13_733_20_0001	Haloquadratum walsbyi	104_1	d__Archaea;p__Halobacteriota;c__Halobacteria;o__Halobacteriales;f__Haloferacaceae;g__Haloquadratum;s__Haloquadratum_walsbyi	94.4	5.56	ERZ24791072
D13_733_20_0002	Salinibacteraceae sp1	22_1	d__Bacteria;p__Bacteroidota;c__Rhodothermia;o__Rhodothermales;f__Salinibacteraceae;g__;s__	88.55	0.86	ERZ24791073
D13_733_20_0003	Halorubrum sp4	54_1	d__Archaea;p__Halobacteriota;c__Halobacteria;o__Halobacteriales;f__Haloferacaceae;g__Halorubrum;s__	73.79	1.51	ERZ24791074
D13_733_20_0004	Halorubrum sp8	58_1	d__Archaea;p__Halobacteriota;c__Halobacteria;o__Halobacteriales;f__Haloferacaceae;g__Halorubrum;s__	73.73	1.45	ERZ24791075
D13_733_20_0005	Halobellus sp6	50_1	d__Archaea;p__Halobacteriota;c__Halobacteria;o__Halobacteriales;f__Haloferacaceae;g__Halobellus;s__	86.11	0.97	ERZ24791076
D13_733_20_0006	Schleiferiaceae sp1	123_1	d__Bacteria;p__Bacteroidota;c__Bacteroidia;o__Flavobacteriales;f__Schleiferiaceae;g__;s__	76.94	2.09	ERZ24791077
D13_733_20_0007	CAILMK01 sp1	116_1	d__Bacteria;p__Bacteroidota;c__Bacteroidia;o__CAILMK01;f__JACPUW01;g__;s__	66.26	4.97	ERZ24791078
D13_733_20_0008	Halorubrum sp7	57_1	d__Archaea;p__Halobacteriota;c__Halobacteria;o__Halobacteriales;f__Haloferacaceae;g__Halorubrum;s__	76.52	3.13	ERZ24791079
D13_733_20_0009	Haloquadratum sp1	103_1	d__Archaea;p__Halobacteriota;c__Halobacteria;o__Halobacteriales;f__Haloferacaceae;g__Haloquadratum;s__	70.69	0.17	ERZ24791080
D13_733_20_0010	Halorubrum sp5	55_1	d__Archaea;p__Halobacteriota;c__Halobacteria;o__Halobacteriales;f__Haloferacaceae;g__Halorubrum;s__	77.96	0.71	ERZ24791081
D13_733_20_0011	Salinibacter sp6	26_1	d__Bacteria;p__Bacteroidota;c__Rhodothermia;o__Rhodothermales;f__Salinibacteraceae;g__Salinibacter;s__	91.08	1.82	ERZ24791082
D13_733_20_0012	A07HB70 sp2	68_1	d__Archaea;p__Halobacteriota;c__Halobacteria;o__Halobacteriales;f__Haloferacaceae;g__A07HB70;s__	89.08	0	ERZ24791083
D13_733_20_0013	Natronomonas sp6	94_1	d__Archaea;p__Halobacteriota;c__Halobacteria;o__Halobacteriales;f__Haloarculaceae;g__Natronomonas;s__	98.31	1.18	ERZ24791084
D13_733_20_0014	QS-5-70-15 sp1	35_1	d__Archaea;p__Halobacteriota;c__Halobacteria;o__Halobacteriales;f__Haloarculaceae;g__QS-5-70-15;s__	84.32	0	ERZ24791085
D13_733_20_0015	Halorubrum sp2	52_1	d__Archaea;p__Halobacteriota;c__Halobacteria;o__Halobacteriales;f__Haloferacaceae;g__Halorubrum;s__	56.07	5.48	ERZ24791086
D13_733_20_0016	Haloquadratum sp2	105_1	d__Archaea;p__Halobacteriota;c__Halobacteria;o__Halobacteriales;f__Haloferacaceae;g__Haloquadratum;s__Haloquadratum_walsbyi_A	70	0.47	ERZ24791087
D13_733_20_0017	Halorubrum sp3	53_1	d__Archaea;p__Halobacteriota;c__Halobacteria;o__Halobacteriales;f__Haloferacaceae;g__Halorubrum;s__	76.12	3.58	ERZ24791088
D13_733_20_0018	Rhodovibrio sp1	15_1	d__Bacteria;p__Proteobacteria;c__Alphaproteobacteria;o__Kiloniellales;f__Rhodovibrionaceae;g__Rhodovibrio;s__	57.77	1.13	ERZ24791089
D13_733_20_0019	Salinibacter abyssi	25_5	d__Bacteria;p__Bacteroidota;c__Rhodothermia;o__Rhodothermales;f__Salinibacteraceae;g__Salinibacter;s__Salinibacter_abyssi	90.83	1.4	ERZ24791090
D13_733_20_0020	DSM-45221 sp1	10_1	d__Bacteria;p__Verrucomicrobiota;c__Verrucomicrobiae;o__Opitutales;f__DSM-45221;g__;s__	54.67	0.93	ERZ24791091
D13_733_20_0021	QS-5-70-15 sp3	65_1	d__Archaea;p__Halobacteriota;c__Halobacteria;o__Halobacteriales;f__Haloarculaceae;g__QS-5-70-15;s__	93.2	0.46	ERZ24791092
D13_733_20_0022	Oceanicaulis sp1	14_1	d__Bacteria;p__Proteobacteria;c__Alphaproteobacteria;o__Caulobacterales;f__Maricaulaceae;g__Oceanicaulis;s__	90.05	0.22	ERZ24791093
D13_733_20_0023	JAAAPH01 sp1	29_1	d__Bacteria;p__Bacteroidota;c__Rhodothermia;o__Rhodothermales;f__Salinibacteraceae;g__JAAAPH01;s__	70.42	3.51	ERZ24791094
D13_740_25_0001	Haloquadratum walsbyi	104_1	d__Archaea;p__Halobacteriota;c__Halobacteria;o__Halobacteriales;f__Haloferacaceae;g__Haloquadratum;s__Haloquadratum_walsbyi	90.95	3.33	ERZ24791095
D13_740_25_0002	Halorubrum sp8	58_1	d__Archaea;p__Halobacteriota;c__Halobacteria;o__Halobacteriales;f__Haloferacaceae;g__Halorubrum;s__	79.07	3.55	ERZ24791096
D13_740_25_0003	JAAAPH01 sp1	29_1	d__Bacteria;p__Bacteroidota;c__Rhodothermia;o__Rhodothermales;f__Salinibacteraceae;g__JAAAPH01;s__	80.74	3.72	ERZ24791097
D13_740_25_0004	JAAAPH01 sp2	30_1	d__Bacteria;p__Bacteroidota;c__Rhodothermia;o__Rhodothermales;f__Salinibacteraceae;g__JAAAPH01;s__	84.49	2.26	ERZ24791098
D13_740_25_0005	Halorubrum sp2	52_1	d__Archaea;p__Halobacteriota;c__Halobacteria;o__Halobacteriales;f__Haloferacaceae;g__Halorubrum;s__	51.32	0.92	ERZ24791099
D13_740_25_0006	Haloquadratum sp2	105_1	d__Archaea;p__Halobacteriota;c__Halobacteria;o__Halobacteriales;f__Haloferacaceae;g__Haloquadratum;s__Haloquadratum_walsbyi_A	73.59	0.83	ERZ24791100
D13_740_25_0007	CAILMK01 sp2	117_1	d__Bacteria;p__Bacteroidota;c__Bacteroidia;o__CAILMK01;f__;g__;s__	79.81	1.59	ERZ24791101
D13_740_25_0008	Salinibacter abyssi	25_5	d__Bacteria;p__Bacteroidota;c__Rhodothermia;o__Rhodothermales;f__Salinibacteraceae;g__Salinibacter;s__Salinibacter_abyssi	79.96	0.33	ERZ24791102
D13_740_25_0009	Halobellus sp2	46_1	d__Archaea;p__Halobacteriota;c__Halobacteria;o__Halobacteriales;f__Haloferacaceae;g__Halobellus;s__	51.8	1.28	ERZ24791103
D13_740_25_0010	Halorubrum sp7	57_1	d__Archaea;p__Halobacteriota;c__Halobacteria;o__Halobacteriales;f__Haloferacaceae;g__Halorubrum;s__	65.47	5.28	ERZ24791104
D13_740_25_0011	Natronomonas sp6	94_1	d__Archaea;p__Halobacteriota;c__Halobacteria;o__Halobacteriales;f__Haloarculaceae;g__Natronomonas;s__	98.58	0.87	ERZ24791106
D13_740_25_0012	CAILMK01 sp1	116_1	d__Bacteria;p__Bacteroidota;c__Bacteroidia;o__CAILMK01;f__JACPUW01;g__;s__	94.23	0.56	ERZ24791107
D13_740_25_0013	Halorubrum sp5	55_1	d__Archaea;p__Halobacteriota;c__Halobacteria;o__Halobacteriales;f__Haloferacaceae;g__Halorubrum;s__	81.62	7.2	ERZ24791108
D13_740_25_0014	A07HB70 sp2	68_1	d__Archaea;p__Halobacteriota;c__Halobacteria;o__Halobacteriales;f__Haloferacaceae;g__A07HB70;s__	98.56	0.38	ERZ24791110
D13_740_25_0015	Halobellus sp4	47_2	d__Archaea;p__Halobacteriota;c__Halobacteria;o__Halobacteriales;f__Haloferacaceae;g__Halobellus;s__	78.94	3.71	ERZ24791111
D13_740_25_0016	CBA1134 sp1	86_1	d__Archaea;p__Halobacteriota;c__Halobacteria;o__Halobacteriales;f__Haloarculaceae;g__CBA1134;s__	76.24	2.08	ERZ24791112
D13_740_25_0017	QS-5-70-15 sp3	65_1	d__Archaea;p__Halobacteriota;c__Halobacteria;o__Halobacteriales;f__Haloarculaceae;g__QS-5-70-15;s__	93.77	0.01	ERZ24791113
D13_740_25_0018	QS-5-70-15 sp1	35_1	d__Archaea;p__Halobacteriota;c__Halobacteria;o__Halobacteriales;f__Haloarculaceae;g__QS-5-70-15;s__	83.56	0	ERZ24791114
D13_740_25_0019	Salinibacter sp6	26_1	d__Bacteria;p__Bacteroidota;c__Rhodothermia;o__Rhodothermales;f__Salinibacteraceae;g__Salinibacter;s__	93.34	1.31	ERZ24791115
D13_740_25_0020	Halorubrum sp3	53_1	d__Archaea;p__Halobacteriota;c__Halobacteria;o__Halobacteriales;f__Haloferacaceae;g__Halorubrum;s__	69.48	1.15	ERZ24791116
D13_740_25_0021	Rhodovibrio sp1	15_1	d__Bacteria;p__Proteobacteria;c__Alphaproteobacteria;o__Kiloniellales;f__Rhodovibrionaceae;g__Rhodovibrio;s__	51.64	0.81	ERZ24791117
D13_740_25_0022	Halobellus sp1	45_1	d__Archaea;p__Halobacteriota;c__Halobacteria;o__Halobacteriales;f__Haloferacaceae;g__Halobellus;s__	78.58	1.91	ERZ24791118
D13_740_25_0023	Psychroflexus sp1	124_1	d__Bacteria;p__Bacteroidota;c__Bacteroidia;o__Flavobacteriales;f__Flavobacteriaceae;g__Psychroflexus;s__	80.04	0.01	ERZ24791119
D13_740_25_0024	Salinibacteraceae sp1	22_1	d__Bacteria;p__Bacteroidota;c__Rhodothermia;o__Rhodothermales;f__Salinibacteraceae;g__;s__	82.2	0.98	ERZ24791120
D13_740_25_0025	Haloquadratum sp1	103_1	d__Archaea;p__Halobacteriota;c__Halobacteria;o__Halobacteriales;f__Haloferacaceae;g__Haloquadratum;s__	72.95	0.26	ERZ24791121
D13_740_25_0026	DSM-45221 sp1	10_1	d__Bacteria;p__Verrucomicrobiota;c__Verrucomicrobiae;o__Opitutales;f__DSM-45221;g__;s__	62.99	0.02	ERZ24791122
D13_747_30_0001	Haloquadratum walsbyi	104_1	d__Archaea;p__Halobacteriota;c__Halobacteria;o__Halobacteriales;f__Haloferacaceae;g__Haloquadratum;s__Haloquadratum_walsbyi	92.93	1.57	ERZ24791123
D13_747_30_0002	Salinibacteraceae sp1	22_1	d__Bacteria;p__Bacteroidota;c__Rhodothermia;o__Rhodothermales;f__Salinibacteraceae;g__;s__	89.74	1.22	ERZ24791124
D13_747_30_0003	Halorubrum sp5	55_1	d__Archaea;p__Halobacteriota;c__Halobacteria;o__Halobacteriales;f__Haloferacaceae;g__Halorubrum;s__	70.77	3.86	ERZ24791125
D13_747_30_0004	Salinibacter sp6	26_1	d__Bacteria;p__Bacteroidota;c__Rhodothermia;o__Rhodothermales;f__Salinibacteraceae;g__Salinibacter;s__	93.75	1.7	ERZ24791126
D13_747_30_0005	Haloquadratum sp2	105_1	d__Archaea;p__Halobacteriota;c__Halobacteria;o__Halobacteriales;f__Haloferacaceae;g__Haloquadratum;s__Haloquadratum_walsbyi_A	76.7	0.78	ERZ24791127
D13_747_30_0006	Salinibacter abyssi	25_5	d__Bacteria;p__Bacteroidota;c__Rhodothermia;o__Rhodothermales;f__Salinibacteraceae;g__Salinibacter;s__Salinibacter_abyssi	82.78	1.9	ERZ24791128
D13_747_30_0007	Halorubrum sp2	52_1	d__Archaea;p__Halobacteriota;c__Halobacteria;o__Halobacteriales;f__Haloferacaceae;g__Halorubrum;s__	52.69	1.73	ERZ24791129
D13_747_30_0008	QS-5-70-15 sp1	35_1	d__Archaea;p__Halobacteriota;c__Halobacteria;o__Halobacteriales;f__Haloarculaceae;g__QS-5-70-15;s__	84.09	0	ERZ24791130
D13_747_30_0009	Haloquadratum sp1	103_1	d__Archaea;p__Halobacteriota;c__Halobacteria;o__Halobacteriales;f__Haloferacaceae;g__Haloquadratum;s__	73.44	0.3	ERZ24791132
D13_747_30_0010	QS-5-70-15 sp3	65_1	d__Archaea;p__Halobacteriota;c__Halobacteria;o__Halobacteriales;f__Haloarculaceae;g__QS-5-70-15;s__	92.85	0.34	ERZ24791133
D13_747_30_0011	Halobellus sp1	45_1	d__Archaea;p__Halobacteriota;c__Halobacteria;o__Halobacteriales;f__Haloferacaceae;g__Halobellus;s__	69.87	7.92	ERZ24791134
D13_747_30_0012	CBA1134 sp1	86_1	d__Archaea;p__Halobacteriota;c__Halobacteria;o__Halobacteriales;f__Haloarculaceae;g__CBA1134;s__	61.79	1.18	ERZ24791135
D13_747_30_0013	Halorubrum sp3	53_1	d__Archaea;p__Halobacteriota;c__Halobacteria;o__Halobacteriales;f__Haloferacaceae;g__Halorubrum;s__	73.74	3.64	ERZ24791137
D13_747_30_0014	Natronomonas sp6	94_1	d__Archaea;p__Halobacteriota;c__Halobacteria;o__Halobacteriales;f__Haloarculaceae;g__Natronomonas;s__	92.89	0.47	ERZ24791138
D13_747_30_0015	Halorubrum sp7	57_1	d__Archaea;p__Halobacteriota;c__Halobacteria;o__Halobacteriales;f__Haloferacaceae;g__Halorubrum;s__	74.25	2.26	ERZ24791139
D13_747_30_0016	JAAAPH01 sp2	30_1	d__Bacteria;p__Bacteroidota;c__Rhodothermia;o__Rhodothermales;f__Salinibacteraceae;g__JAAAPH01;s__	87.43	1.82	ERZ24791140
D13_747_30_0017	Halorubrum sp8	58_1	d__Archaea;p__Halobacteriota;c__Halobacteria;o__Halobacteriales;f__Haloferacaceae;g__Halorubrum;s__	65.4	9.23	ERZ24791141
D13_747_30_0018	Halobellus sp4	47_2	d__Archaea;p__Halobacteriota;c__Halobacteria;o__Halobacteriales;f__Haloferacaceae;g__Halobellus;s__	75.9	6.64	ERZ24791142
D13_747_30_0019	A07HB70 sp2	68_1	d__Archaea;p__Halobacteriota;c__Halobacteria;o__Halobacteriales;f__Haloferacaceae;g__A07HB70;s__	97.35	0.28	ERZ24791143
D13_747_30_0020	CAILMK01 sp2	117_1	d__Bacteria;p__Bacteroidota;c__Bacteroidia;o__CAILMK01;f__JACPUW01;g__;s__	95.87	0.18	ERZ24791144
D13_750_36_0001	Haloquadratum walsbyi	104_1	d__Archaea;p__Halobacteriota;c__Halobacteria;o__Halobacteriales;f__Haloferacaceae;g__Haloquadratum;s__Haloquadratum_walsbyi	93.67	1.6	ERZ24791145
D13_750_36_0002	QS-5-70-15 sp1	35_1	d__Archaea;p__Halobacteriota;c__Halobacteria;o__Halobacteriales;f__Haloarculaceae;g__QS-5-70-15;s__	87.83	0.07	ERZ24791146
D13_750_36_0003	Halorubrum sp8	58_1	d__Archaea;p__Halobacteriota;c__Halobacteria;o__Halobacteriales;f__Haloferacaceae;g__Halorubrum;s__	78.77	1.24	ERZ24791147
D13_750_36_0004	Haloquadratum sp2	105_1	d__Archaea;p__Halobacteriota;c__Halobacteria;o__Halobacteriales;f__Haloferacaceae;g__Haloquadratum;s__Haloquadratum_walsbyi_A	69.41	1.64	ERZ24791148
D13_750_36_0005	Halobellus sp4	47_2	d__Archaea;p__Halobacteriota;c__Halobacteria;o__Halobacteriales;f__Haloferacaceae;g__Halobellus;s__	80.13	2.38	ERZ24791149
D13_750_36_0006	CBA1134 sp1	86_1	d__Archaea;p__Halobacteriota;c__Halobacteria;o__Halobacteriales;f__Haloarculaceae;g__CBA1134;s__	68.19	2.99	ERZ24791150
D13_750_36_0007	B1-Br10-U2g21 sp2	114_1	d__Archaea;p__Nanohaloarchaeota;c__Nanosalinia;o__Nanosalinales;f__Nanosalinaceae;g__B1-Br10-U2g21;s__	70.67	0.01	ERZ24791151
D13_750_36_0008	A07HB70 sp2	68_1	d__Archaea;p__Halobacteriota;c__Halobacteria;o__Halobacteriales;f__Haloferacaceae;g__A07HB70;s__	98.99	0.4	ERZ24791152
D13_750_36_0009	Halobellus sp1	45_1	d__Archaea;p__Halobacteriota;c__Halobacteria;o__Halobacteriales;f__Haloferacaceae;g__Halobellus;s__	71.77	0.01	ERZ24791153
D13_750_36_0010	Halorubrum sp5	55_1	d__Archaea;p__Halobacteriota;c__Halobacteria;o__Halobacteriales;f__Haloferacaceae;g__Halorubrum;s__	76.57	0.08	ERZ24791154
D13_750_36_0011	Salinibacter abyssi	25_5	d__Bacteria;p__Bacteroidota;c__Rhodothermia;o__Rhodothermales;f__Salinibacteraceae;g__Salinibacter;s__Salinibacter_abyssi	94.87	1.13	ERZ24791155
D13_750_36_0012	Halobellus sp6	50_1	d__Archaea;p__Halobacteriota;c__Halobacteria;o__Halobacteriales;f__Haloferacaceae;g__Halobellus;s__	92.52	8.41	ERZ24791157
D13_750_36_0013	Natronomonas sp6	94_1	d__Archaea;p__Halobacteriota;c__Halobacteria;o__Halobacteriales;f__Haloarculaceae;g__Natronomonas;s__	92.99	0.65	ERZ24791158
D13_750_36_0014	JAAAPH01 sp2	30_1	d__Bacteria;p__Bacteroidota;c__Rhodothermia;o__Rhodothermales;f__Salinibacteraceae;g__JAAAPH01;s__	87.37	2.41	ERZ24791159
D13_750_36_0015	Halorubrum sp7	57_1	d__Archaea;p__Halobacteriota;c__Halobacteria;o__Halobacteriales;f__Haloferacaceae;g__Halorubrum;s__	56.92	0.37	ERZ24791160
D13_750_36_0016	Halorubrum sp2	52_1	d__Archaea;p__Halobacteriota;c__Halobacteria;o__Halobacteriales;f__Haloferacaceae;g__Halorubrum;s__	64.06	4.7	ERZ24791162
D13_750_36_0017	Haloquadratum sp1	103_1	d__Archaea;p__Halobacteriota;c__Halobacteria;o__Halobacteriales;f__Haloferacaceae;g__Haloquadratum;s__	74.3	0.24	ERZ24791163
D13_750_36_0018	CAILMK01 sp2	117_1	d__Bacteria;p__Bacteroidota;c__Bacteroidia;o__CAILMK01;f__JACPUW01;g__;s__	97.56	0.14	ERZ24791164
D13_750_36_0019	Halobellus sp2	46_1	d__Archaea;p__Halobacteriota;c__Halobacteria;o__Halobacteriales;f__Haloferacaceae;g__Halobellus;s__	70.13	1.76	ERZ24791165
D13_750_36_0020	Halonotius sp3	41_1	d__Archaea;p__Halobacteriota;c__Halobacteria;o__Halobacteriales;f__Haloferacaceae;g__Halonotius;s__	52.16	0.81	ERZ24791166
D13_750_36_0021	Salinibacteraceae sp1	22_1	d__Bacteria;p__Bacteroidota;c__Rhodothermia;o__Rhodothermales;f__Salinibacteraceae;g__;s__	79.15	1.28	ERZ24791167
D13_750_36_0022	Rhodovibrio sp1	15_1	d__Bacteria;p__Proteobacteria;c__Alphaproteobacteria;o__Kiloniellales;f__Rhodovibrionaceae;g__Rhodovibrio;s__	79.27	1.71	ERZ24791168
D13_750_36_0023	Salinibacter sp6	26_1	d__Bacteria;p__Bacteroidota;c__Rhodothermia;o__Rhodothermales;f__Salinibacteraceae;g__Salinibacter;s__	91.32	0.34	ERZ24791169
D13_750_36_0024	QS-5-70-15 sp3	65_1	d__Archaea;p__Halobacteriota;c__Halobacteria;o__Halobacteriales;f__Haloarculaceae;g__QS-5-70-15;s__	91.85	0	ERZ24791170
D13_751_13_0001	Haloquadratum walsbyi	104_1	d__Archaea;p__Halobacteriota;c__Halobacteria;o__Halobacteriales;f__Haloferacaceae;g__Haloquadratum;s__Haloquadratum_walsbyi	91.19	1.59	ERZ24791171
D13_751_13_0002	Halorubrum sp8	58_1	d__Archaea;p__Halobacteriota;c__Halobacteria;o__Halobacteriales;f__Haloferacaceae;g__Halorubrum;s__	68.52	4.34	ERZ24791172
D13_751_13_0003	Halonotius sp3	41_1	d__Archaea;p__Halobacteriota;c__Halobacteria;o__Halobacteriales;f__Haloferacaceae;g__Halonotius;s__	54.32	3.66	ERZ24791173
D13_751_13_0004	Haloquadratum sp2	105_1	d__Archaea;p__Halobacteriota;c__Halobacteria;o__Halobacteriales;f__Haloferacaceae;g__Haloquadratum;s__Haloquadratum_walsbyi_A	75.63	0.57	ERZ24791174
D13_751_13_0005	Halothece salina	121_1	d__Bacteria;p__Cyanobacteria;c__Cyanobacteriia;o__Cyanobacteriales;f__Rubidibacteraceae;g__Halothece;s__Halothece_salina	66.17	0.08	ERZ24791175
D13_751_13_0006	Halobellus sp4	47_2	d__Archaea;p__Halobacteriota;c__Halobacteria;o__Halobacteriales;f__Haloferacaceae;g__Halobellus;s__	79.29	0.61	ERZ24791176
D13_751_13_0007	Haloquadratum sp1	103_1	d__Archaea;p__Halobacteriota;c__Halobacteria;o__Halobacteriales;f__Haloferacaceae;g__Haloquadratum;s__	74.14	0.43	ERZ24791177
D13_751_13_0008	JAAAPH01 sp2	30_1	d__Bacteria;p__Bacteroidota;c__Rhodothermia;o__Rhodothermales;f__Salinibacteraceae;g__JAAAPH01;s__	57.84	4.46	ERZ24791179
D13_751_13_0009	Halorubrum sp4	54_1	d__Archaea;p__Halobacteriota;c__Halobacteria;o__Halobacteriales;f__Haloferacaceae;g__Halorubrum;s__	54.6	1.94	ERZ24791181
D13_751_13_0010	Natronomonas sp6	94_1	d__Archaea;p__Halobacteriota;c__Halobacteria;o__Halobacteriales;f__Haloarculaceae;g__Natronomonas;s__	97.81	2.69	ERZ24791182
D13_751_13_0011	Rhodovibrio sp1	15_1	d__Bacteria;p__Proteobacteria;c__Alphaproteobacteria;o__Kiloniellales;f__Rhodovibrionaceae;g__Rhodovibrio;s__	62.46	7.48	ERZ24791183
D13_751_13_0012	Salinibacteraceae sp1	22_1	d__Bacteria;p__Bacteroidota;c__Rhodothermia;o__Rhodothermales;f__Salinibacteraceae;g__;s__	89.23	1.12	ERZ24791184
D13_751_13_0013	Salinibacter sp6	26_1	d__Bacteria;p__Bacteroidota;c__Rhodothermia;o__Rhodothermales;f__Salinibacteraceae;g__Salinibacter;s__	91.81	1.2	ERZ24791185
D13_751_13_0014	Halonotius sp2	40_1	d__Archaea;p__Halobacteriota;c__Halobacteria;o__Halobacteriales;f__Haloferacaceae;g__Halonotius;s__	54.78	0.75	ERZ24791186
D13_751_13_0015	CAILMK01 sp2	117_1	d__Bacteria;p__Bacteroidota;c__Bacteroidia;o__CAILMK01;f__;g__;s__	77.72	1.43	ERZ24791187
D13_751_13_0016	CBA1134 sp1	86_1	d__Archaea;p__Halobacteriota;c__Halobacteria;o__Halobacteriales;f__Haloarculaceae;g__CBA1134;s__	89.81	2.67	ERZ24791188
D13_751_13_0017	QS-5-70-15 sp1	35_1	d__Archaea;p__Halobacteriota;c__Halobacteria;o__Halobacteriales;f__Haloarculaceae;g__QS-5-70-15;s__	85.62	0	ERZ24791189
D13_751_13_0018	Halobellus sp1	45_1	d__Archaea;p__Halobacteriota;c__Halobacteria;o__Halobacteriales;f__Haloferacaceae;g__Halobellus;s__	69.3	3.05	ERZ24791190
D13_751_13_0019	Salinibacter abyssi	25_5	d__Bacteria;p__Bacteroidota;c__Rhodothermia;o__Rhodothermales;f__Salinibacteraceae;g__Salinibacter;s__Salinibacter_abyssi	78.67	0.41	ERZ24791191
D13_751_13_0020	Halorubrum sp7	57_1	d__Archaea;p__Halobacteriota;c__Halobacteria;o__Halobacteriales;f__Haloferacaceae;g__Halorubrum;s__	78.62	2.72	ERZ24791192
D13_751_13_0021	Halorubrum sp5	55_1	d__Archaea;p__Halobacteriota;c__Halobacteria;o__Halobacteriales;f__Haloferacaceae;g__Halorubrum;s__	70.17	3.52	ERZ24791193
D13_751_13_0022	Salinirussus sp2	96_1	d__Archaea;p__Halobacteriota;c__Halobacteria;o__Halobacteriales;f__Haloarculaceae;g__Salinirussus;s__	88.85	1.38	ERZ24791194
D13_751_13_0023	Halorubrum sp3	53_1	d__Archaea;p__Halobacteriota;c__Halobacteria;o__Halobacteriales;f__Haloferacaceae;g__Halorubrum;s__	77.45	1.86	ERZ24791195
D13_751_13_0024	Halorubrum sp2	52_1	d__Archaea;p__Halobacteriota;c__Halobacteria;o__Halobacteriales;f__Haloferacaceae;g__Halorubrum;s__	61.63	3.38	ERZ24791197
D13_751_13_0025	B1-Br10-U2g21 sp2	114_1	d__Archaea;p__Nanohaloarchaeota;c__Nanosalinia;o__Nanosalinales;f__Nanosalinaceae;g__B1-Br10-U2g21;s__	70.75	0.47	ERZ24791198
D13_751_13_0026	A07HB70 sp2	68_1	d__Archaea;p__Halobacteriota;c__Halobacteria;o__Halobacteriales;f__Haloferacaceae;g__A07HB70;s__	90.74	0.18	ERZ24791199
D13_751_13_0027	QS-5-70-15 sp3	65_1	d__Archaea;p__Halobacteriota;c__Halobacteria;o__Halobacteriales;f__Haloarculaceae;g__QS-5-70-15;s__	94.13	0.4	ERZ24791201
D13_754_15_0001	Halobellus sp2	46_1	d__Archaea;p__Halobacteriota;c__Halobacteria;o__Halobacteriales;f__Haloferacaceae;g__Halobellus;s__	59.38	5.35	ERZ24791202
D13_754_15_0002	Salinibacteraceae sp1	22_1	d__Bacteria;p__Bacteroidota;c__Rhodothermia;o__Rhodothermales;f__Salinibacteraceae;g__;s__	92.35	1.11	ERZ24791203
D13_754_15_0003	CBA1134 sp1	86_1	d__Archaea;p__Halobacteriota;c__Halobacteria;o__Halobacteriales;f__Haloarculaceae;g__CBA1134;s__	92.37	1	ERZ24791204
D13_754_15_0004	JAAAPH01 sp2	30_1	d__Bacteria;p__Bacteroidota;c__Rhodothermia;o__Rhodothermales;f__Salinibacteraceae;g__JAAAPH01;s__	74.87	2.75	ERZ24791205
D13_754_15_0005	QS-5-70-15 sp1	35_1	d__Archaea;p__Halobacteriota;c__Halobacteria;o__Halobacteriales;f__Haloarculaceae;g__QS-5-70-15;s__	57.32	0.1	ERZ24791206
D13_754_15_0006	Salinirussus sp2	96_1	d__Archaea;p__Halobacteriota;c__Halobacteria;o__Halobacteriales;f__Haloarculaceae;g__Salinirussus;s__	64.74	0.46	ERZ24791207
D13_754_15_0007	Salinibacter sp6	26_1	d__Bacteria;p__Bacteroidota;c__Rhodothermia;o__Rhodothermales;f__Salinibacteraceae;g__Salinibacter;s__	97.72	3.47	ERZ24791208
D13_754_15_0008	Halonotius sp3	41_1	d__Archaea;p__Halobacteriota;c__Halobacteria;o__Halobacteriales;f__Haloferacaceae;g__Halonotius;s__	50.65	1.56	ERZ24791210
D13_754_15_0009	Haloquadratum sp2	105_1	d__Archaea;p__Halobacteriota;c__Halobacteria;o__Halobacteriales;f__Haloferacaceae;g__Haloquadratum;s__Haloquadratum_walsbyi_A	73.92	1.49	ERZ24791212
D13_754_15_0010	Haloquadratum walsbyi	104_1	d__Archaea;p__Halobacteriota;c__Halobacteria;o__Halobacteriales;f__Haloferacaceae;g__Haloquadratum;s__Haloquadratum_walsbyi	83.53	0.52	ERZ24791213
D13_754_15_0011	Halothece salina	121_1	d__Bacteria;p__Cyanobacteria;c__Cyanobacteriia;o__Cyanobacteriales;f__Rubidibacteraceae;g__Halothece;s__Halothece_salina	78.28	1.28	ERZ24791214
D13_754_15_0012	QS-5-70-15 sp3	65_1	d__Archaea;p__Halobacteriota;c__Halobacteria;o__Halobacteriales;f__Haloarculaceae;g__QS-5-70-15;s__	93.96	0.28	ERZ24791215
D13_754_15_0013	Natronomonas sp6	94_1	d__Archaea;p__Halobacteriota;c__Halobacteria;o__Halobacteriales;f__Haloarculaceae;g__Natronomonas;s__	96.83	1.07	ERZ24791216
D13_754_15_0014	Rhodovibrio sp1	15_1	d__Bacteria;p__Proteobacteria;c__Alphaproteobacteria;o__Kiloniellales;f__Rhodovibrionaceae;g__Rhodovibrio;s__	83.29	1.14	ERZ24791217
D13_754_15_0015	Halonotius sp2	40_1	d__Archaea;p__Halobacteriota;c__Halobacteria;o__Halobacteriales;f__Haloferacaceae;g__Halonotius;s__	55.74	1.67	ERZ24791218
D13_754_15_0016	Halorubrum sp3	53_1	d__Archaea;p__Halobacteriota;c__Halobacteria;o__Halobacteriales;f__Haloferacaceae;g__Halorubrum;s__	67.88	1.49	ERZ24791219
D13_754_15_0017	A07HB70 sp2	68_1	d__Archaea;p__Halobacteriota;c__Halobacteria;o__Halobacteriales;f__Haloferacaceae;g__A07HB70;s__	94.94	0.21	ERZ24791220
D13_754_15_0018	CAILMK01 sp2	117_1	d__Bacteria;p__Bacteroidota;c__Bacteroidia;o__CAILMK01;f__;g__;s__	54.56	0.02	ERZ24791221
D13_754_15_0019	Haloquadratum sp1	103_1	d__Archaea;p__Halobacteriota;c__Halobacteria;o__Halobacteriales;f__Haloferacaceae;g__Haloquadratum;s__	73.04	0.24	ERZ24791222
D13_754_15_0020	Halorubrum sp5	55_1	d__Archaea;p__Halobacteriota;c__Halobacteria;o__Halobacteriales;f__Haloferacaceae;g__Halorubrum;s__	77.95	1.9	ERZ24791223
D13_754_15_0021	Halorubrum sp8	58_1	d__Archaea;p__Halobacteriota;c__Halobacteria;o__Halobacteriales;f__Haloferacaceae;g__Halorubrum;s__	65.63	3.08	ERZ24791224
D13_754_15_0022	Salinibacter abyssi	25_5	d__Bacteria;p__Bacteroidota;c__Rhodothermia;o__Rhodothermales;f__Salinibacteraceae;g__Salinibacter;s__Salinibacter_abyssi	88.74	2.51	ERZ24791225
D13_754_15_0023	Halorubrum sp7	57_1	d__Archaea;p__Halobacteriota;c__Halobacteria;o__Halobacteriales;f__Haloferacaceae;g__Halorubrum;s__	78.86	3.73	ERZ24791226
D13_754_15_0024	Halorubrum sp2	52_1	d__Archaea;p__Halobacteriota;c__Halobacteria;o__Halobacteriales;f__Haloferacaceae;g__Halorubrum;s__	58.59	3.98	ERZ24791227
D13_754_15_0025	B1-Br10-U2g21 sp2	114_1	d__Archaea;p__Nanohaloarchaeota;c__Nanosalinia;o__Nanosalinales;f__Nanosalinaceae;g__B1-Br10-U2g21;s__	79.41	0.69	ERZ24791229
D13_754_15_0026	Psychroflexus sp1	124_1	d__Bacteria;p__Bacteroidota;c__Bacteroidia;o__Flavobacteriales;f__Flavobacteriaceae;g__Psychroflexus;s__	51.56	0.09	ERZ24791230
D13_761_20_0001	Haloquadratum sp2	105_1	d__Archaea;p__Halobacteriota;c__Halobacteria;o__Halobacteriales;f__Haloferacaceae;g__Haloquadratum;s__Haloquadratum_walsbyi_A	79.37	2.46	ERZ24791232
D13_761_20_0002	Halobellus sp6	50_1	d__Archaea;p__Halobacteriota;c__Halobacteria;o__Halobacteriales;f__Haloferacaceae;g__Halobellus;s__	87.17	1.84	ERZ24791233
D13_761_20_0003	Salinibacteraceae sp1	22_1	d__Bacteria;p__Bacteroidota;c__Rhodothermia;o__Rhodothermales;f__Salinibacteraceae;g__;s__	90.82	0.9	ERZ24791234
D13_761_20_0004	Halorubrum sp8	58_1	d__Archaea;p__Halobacteriota;c__Halobacteria;o__Halobacteriales;f__Haloferacaceae;g__Halorubrum;s__	71.84	2.16	ERZ24791235
D13_761_20_0005	Haloquadratum walsbyi	104_1	d__Archaea;p__Halobacteriota;c__Halobacteria;o__Halobacteriales;f__Haloferacaceae;g__Haloquadratum;s__Haloquadratum_walsbyi	82.8	0.27	ERZ24791236
D13_761_20_0006	Halorubrum sp2	52_1	d__Archaea;p__Halobacteriota;c__Halobacteria;o__Halobacteriales;f__Haloferacaceae;g__Halorubrum;s__	56.51	0.05	ERZ24791237
D13_761_20_0007	Natronomonas sp6	94_1	d__Archaea;p__Halobacteriota;c__Halobacteria;o__Halobacteriales;f__Haloarculaceae;g__Natronomonas;s__	88.77	0.63	ERZ24791238
D13_761_20_0008	Salinibacter sp6	26_1	d__Bacteria;p__Bacteroidota;c__Rhodothermia;o__Rhodothermales;f__Salinibacteraceae;g__Salinibacter;s__	93.57	2.52	ERZ24791239
D13_761_20_0009	A07HB70 sp2	68_1	d__Archaea;p__Halobacteriota;c__Halobacteria;o__Halobacteriales;f__Haloferacaceae;g__A07HB70;s__	95.92	0.36	ERZ24791240
D13_761_20_0010	Halorubrum sp7	57_1	d__Archaea;p__Halobacteriota;c__Halobacteria;o__Halobacteriales;f__Haloferacaceae;g__Halorubrum;s__	72.5	0.31	ERZ24791241
D13_761_20_0011	QS-5-70-15 sp1	35_1	d__Archaea;p__Halobacteriota;c__Halobacteria;o__Halobacteriales;f__Haloarculaceae;g__QS-5-70-15;s__	82.64	0	ERZ24791242
D13_761_20_0012	Rhodovibrio sp1	15_1	d__Bacteria;p__Proteobacteria;c__Alphaproteobacteria;o__Kiloniellales;f__Rhodovibrionaceae;g__Rhodovibrio;s__	84.17	0.24	ERZ24791243
D13_761_20_0013	QS-5-70-15 sp3	65_1	d__Archaea;p__Halobacteriota;c__Halobacteria;o__Halobacteriales;f__Haloarculaceae;g__QS-5-70-15;s__	91.95	0.31	ERZ24791244
D13_761_20_0014	Haloquadratum sp1	103_1	d__Archaea;p__Halobacteriota;c__Halobacteria;o__Halobacteriales;f__Haloferacaceae;g__Haloquadratum;s__	73.75	0.4	ERZ24791245
D13_761_20_0015	Salinibacter abyssi	25_5	d__Bacteria;p__Bacteroidota;c__Rhodothermia;o__Rhodothermales;f__Salinibacteraceae;g__Salinibacter;s__Salinibacter_abyssi	91.02	2.23	ERZ24791246
D13_761_20_0016	Halorubrum sp3	53_1	d__Archaea;p__Halobacteriota;c__Halobacteria;o__Halobacteriales;f__Haloferacaceae;g__Halorubrum;s__	73.41	3.74	ERZ24791247
D13_761_20_0017	Halorubrum sp5	55_1	d__Archaea;p__Halobacteriota;c__Halobacteria;o__Halobacteriales;f__Haloferacaceae;g__Halorubrum;s__	55.89	0.88	ERZ24791248
D13_761_20_0018	Oceanicaulis sp1	14_1	d__Bacteria;p__Proteobacteria;c__Alphaproteobacteria;o__Caulobacterales;f__Maricaulaceae;g__Oceanicaulis;s__	82.78	0.27	ERZ24791249
D13_768_25_0001	Halobellus sp1	45_1	d__Archaea;p__Halobacteriota;c__Halobacteria;o__Halobacteriales;f__Haloferacaceae;g__Halobellus;s__	64.93	8.34	ERZ24791250
D13_768_25_0002	JAAAPH01 sp2	30_1	d__Bacteria;p__Bacteroidota;c__Rhodothermia;o__Rhodothermales;f__Salinibacteraceae;g__JAAAPH01;s__	56.48	2.43	ERZ24791251
D13_768_25_0003	Halorubrum sp8	58_1	d__Archaea;p__Halobacteriota;c__Halobacteria;o__Halobacteriales;f__Haloferacaceae;g__Halorubrum;s__	78.43	2.65	ERZ24791252
D13_768_25_0004	Natronomonas sp6	94_1	d__Archaea;p__Halobacteriota;c__Halobacteria;o__Halobacteriales;f__Haloarculaceae;g__Natronomonas;s__	93.75	0.89	ERZ24791253
D13_768_25_0005	Haloplanus salinus	62_1	d__Archaea;p__Halobacteriota;c__Halobacteria;o__Halobacteriales;f__Haloferacaceae;g__Haloplanus;s__Haloplanus_salinus	65.99	5.21	ERZ24791254
D13_768_25_0006	Halonotius pteroides	42_1	d__Archaea;p__Halobacteriota;c__Halobacteria;o__Halobacteriales;f__Haloferacaceae;g__Halonotius;s__Halonotius_pteroides	50.31	9.81	ERZ24791255
D13_768_25_0007	Halorubrum sp2	52_1	d__Archaea;p__Halobacteriota;c__Halobacteria;o__Halobacteriales;f__Haloferacaceae;g__Halorubrum;s__	64.68	0	ERZ24791256
D13_768_25_0008	Haloquadratum walsbyi	104_1	d__Archaea;p__Halobacteriota;c__Halobacteria;o__Halobacteriales;f__Haloferacaceae;g__Haloquadratum;s__Haloquadratum_walsbyi	84.23	0.93	ERZ24791258
D13_768_25_0009	Salinibacter abyssi	25_5	d__Bacteria;p__Bacteroidota;c__Rhodothermia;o__Rhodothermales;f__Salinibacteraceae;g__Salinibacter;s__Salinibacter_abyssi	92.01	1.49	ERZ24791259
D13_768_25_0010	CAILMK01 sp2	117_1	d__Bacteria;p__Bacteroidota;c__Bacteroidia;o__CAILMK01;f__;g__;s__	81.93	2.02	ERZ24791261
D13_768_25_0011	B1-Br10-U2g21 sp2	114_1	d__Archaea;p__Nanohaloarchaeota;c__Nanosalinia;o__Nanosalinales;f__Nanosalinaceae;g__B1-Br10-U2g21;s__	59.51	0.81	ERZ24791262
D13_768_25_0012	Haloquadratum sp2	105_1	d__Archaea;p__Halobacteriota;c__Halobacteria;o__Halobacteriales;f__Haloferacaceae;g__Haloquadratum;s__Haloquadratum_walsbyi_A	64.6	0.3	ERZ24791263
D13_768_25_0013	Halorubrum sp7	57_1	d__Archaea;p__Halobacteriota;c__Halobacteria;o__Halobacteriales;f__Haloferacaceae;g__Halorubrum;s__	60.61	0.26	ERZ24791264
D13_768_25_0014	QS-5-70-15 sp3	65_1	d__Archaea;p__Halobacteriota;c__Halobacteria;o__Halobacteriales;f__Haloarculaceae;g__QS-5-70-15;s__	90.75	0.25	ERZ24791265
D13_768_25_0015	Psychroflexus sp1	124_1	d__Bacteria;p__Bacteroidota;c__Bacteroidia;o__Flavobacteriales;f__Flavobacteriaceae;g__Psychroflexus;s__	75.09	0.4	ERZ24791266
D13_768_25_0016	QS-5-70-15 sp1	35_1	d__Archaea;p__Halobacteriota;c__Halobacteria;o__Halobacteriales;f__Haloarculaceae;g__QS-5-70-15;s__	81.28	0	ERZ24791267
D13_768_25_0017	Salinibacter sp6	26_1	d__Bacteria;p__Bacteroidota;c__Rhodothermia;o__Rhodothermales;f__Salinibacteraceae;g__Salinibacter;s__	91.59	1.45	ERZ24791268
D13_768_25_0018	CAILMK01 sp1	116_1	d__Bacteria;p__Bacteroidota;c__Bacteroidia;o__CAILMK01;f__JAAYUY01;g__;s__	71.94	0.87	ERZ24791269
D13_768_25_0019	Haloquadratum sp1	103_1	d__Archaea;p__Halobacteriota;c__Halobacteria;o__Halobacteriales;f__Haloferacaceae;g__Haloquadratum;s__	74.13	0.2	ERZ24791270
D13_768_25_0020	Salinibacteraceae sp1	22_1	d__Bacteria;p__Bacteroidota;c__Rhodothermia;o__Rhodothermales;f__Salinibacteraceae;g__;s__	67.39	1.78	ERZ24791271
D13_768_25_0021	Halobellus sp4	47_2	d__Archaea;p__Halobacteriota;c__Halobacteria;o__Halobacteriales;f__Haloferacaceae;g__Halobellus;s__	72.57	2.1	ERZ24791272
D13_768_25_0022	A07HB70 sp2	68_1	d__Archaea;p__Halobacteriota;c__Halobacteria;o__Halobacteriales;f__Haloferacaceae;g__A07HB70;s__	92.42	0.93	ERZ24791273
D13_768_25_0023	Rhodovibrio sp1	15_1	d__Bacteria;p__Proteobacteria;c__Alphaproteobacteria;o__Kiloniellales;f__Rhodovibrionaceae;g__Rhodovibrio;s__	82.15	1.42	ERZ24791275
D13_771_30_0001	Halobellus sp2	46_1	d__Archaea;p__Halobacteriota;c__Halobacteria;o__Halobacteriales;f__Haloferacaceae;g__Halobellus;s__	54.9	2.3	ERZ24791276
D13_771_30_0002	Halonotius pteroides	42_1	d__Archaea;p__Halobacteriota;c__Halobacteria;o__Halobacteriales;f__Haloferacaceae;g__Halonotius;s__Halonotius_pteroides	53.32	7.79	ERZ24791277
D13_771_30_0003	Haloquadratum sp2	105_1	d__Archaea;p__Halobacteriota;c__Halobacteria;o__Halobacteriales;f__Haloferacaceae;g__Haloquadratum;s__Haloquadratum_walsbyi_A	68.72	1.14	ERZ24791279
D13_771_30_0004	Bacillus A toyonensis	8_1	d__Bacteria;p__Firmicutes;c__Bacilli;o__Bacillales;f__Bacillaceae_G;g__Bacillus_A;s__Bacillus_A_toyonensis	99.98	0.41	ERZ24791280
D13_771_30_0005	Halonotius sp1	38_1	d__Archaea;p__Halobacteriota;c__Halobacteria;o__Halobacteriales;f__Haloferacaceae;g__Halonotius;s__	52.21	0.86	ERZ24791281
D13_771_30_0006	Haloplanus salinus	62_1	d__Archaea;p__Halobacteriota;c__Halobacteria;o__Halobacteriales;f__Haloferacaceae;g__Haloplanus;s__Haloplanus_salinus	83.45	2.14	ERZ24791282
D13_771_30_0007	Salinirussus sp2	96_1	d__Archaea;p__Halobacteriota;c__Halobacteria;o__Halobacteriales;f__Haloarculaceae;g__Salinirussus;s__	50.79	0.84	ERZ24791283
D13_771_30_0008	Halobellus sp1	45_1	d__Archaea;p__Halobacteriota;c__Halobacteria;o__Halobacteriales;f__Haloferacaceae;g__Halobellus;s__	53.77	3.74	ERZ24791284
D13_771_30_0009	Halobellus sp4	47_2	d__Archaea;p__Halobacteriota;c__Halobacteria;o__Halobacteriales;f__Haloferacaceae;g__Halobellus;s__	63.44	0.65	ERZ24791285
D13_771_30_0010	Halorubrum sp2	52_1	d__Archaea;p__Halobacteriota;c__Halobacteria;o__Halobacteriales;f__Haloferacaceae;g__Halorubrum;s__	57.91	0.16	ERZ24791286
D13_771_30_0011	CBA1134 sp1	86_1	d__Archaea;p__Halobacteriota;c__Halobacteria;o__Halobacteriales;f__Haloarculaceae;g__CBA1134;s__	93.01	4.67	ERZ24791287
D13_771_30_0012	Natronomonas sp6	94_1	d__Archaea;p__Halobacteriota;c__Halobacteria;o__Halobacteriales;f__Haloarculaceae;g__Natronomonas;s__	93.79	0.73	ERZ24791288
D13_771_30_0013	Rhodovibrio sp1	15_1	d__Bacteria;p__Proteobacteria;c__Alphaproteobacteria;o__Kiloniellales;f__Rhodovibrionaceae;g__Rhodovibrio;s__	70.5	0.51	ERZ24791289
D13_771_30_0014	Haloquadratum sp1	103_1	d__Archaea;p__Halobacteriota;c__Halobacteria;o__Halobacteriales;f__Haloferacaceae;g__Haloquadratum;s__	50.36	0.12	ERZ24791290
D13_771_30_0015	Halorubrum sp8	58_1	d__Archaea;p__Halobacteriota;c__Halobacteria;o__Halobacteriales;f__Haloferacaceae;g__Halorubrum;s__	65.93	1.37	ERZ24791291
D13_771_30_0016	Salinibacter sp6	26_1	d__Bacteria;p__Bacteroidota;c__Rhodothermia;o__Rhodothermales;f__Salinibacteraceae;g__Salinibacter;s__	88.4	1.21	ERZ24791292
D13_771_30_0017	A07HB70 sp2	68_1	d__Archaea;p__Halobacteriota;c__Halobacteria;o__Halobacteriales;f__Haloferacaceae;g__A07HB70;s__	96.43	0.68	ERZ24791293
D13_771_30_0018	Salinibacteraceae sp3	31_1	d__Bacteria;p__Bacteroidota;c__Rhodothermia;o__Rhodothermales;f__Salinibacteraceae;g__;s__	78.45	7.11	ERZ24791294
D13_771_30_0019	Salinibaculum sp2	80_1	d__Archaea;p__Halobacteriota;c__Halobacteria;o__Halobacteriales;f__Haloarculaceae;g__Salinibaculum;s__	73.74	2.23	ERZ24791295
D13_771_30_0020	Halorubrum sp7	57_1	d__Archaea;p__Halobacteriota;c__Halobacteria;o__Halobacteriales;f__Haloferacaceae;g__Halorubrum;s__	67.65	0.05	ERZ24791296
D13_771_30_0021	QS-5-70-15 sp3	65_1	d__Archaea;p__Halobacteriota;c__Halobacteria;o__Halobacteriales;f__Haloarculaceae;g__QS-5-70-15;s__	92.96	1.07	ERZ24791297
D13_771_30_0022	QS-5-70-15 sp1	35_1	d__Archaea;p__Halobacteriota;c__Halobacteria;o__Halobacteriales;f__Haloarculaceae;g__QS-5-70-15;s__	85.02	0	ERZ24791298
D13_771_30_0023	Halorubrum sp3	53_1	d__Archaea;p__Halobacteriota;c__Halobacteria;o__Halobacteriales;f__Haloferacaceae;g__Halorubrum;s__	76.42	9.11	ERZ24791299
D13_771_30_0024	Salinibacter abyssi	25_5	d__Bacteria;p__Bacteroidota;c__Rhodothermia;o__Rhodothermales;f__Salinibacteraceae;g__Salinibacter;s__Salinibacter_abyssi	93.49	1.64	ERZ24791300
D13_778_36_0001	Haloquadratum walsbyi	104_1	d__Archaea;p__Halobacteriota;c__Halobacteria;o__Halobacteriales;f__Haloferacaceae;g__Haloquadratum;s__Haloquadratum_walsbyi	88.48	0.4	ERZ24791302
D13_778_36_0002	CBA1134 sp1	86_1	d__Archaea;p__Halobacteriota;c__Halobacteria;o__Halobacteriales;f__Haloarculaceae;g__CBA1134;s__	86.01	2.32	ERZ24791303
D13_778_36_0003	Halobellus sp2	46_1	d__Archaea;p__Halobacteriota;c__Halobacteria;o__Halobacteriales;f__Haloferacaceae;g__Halobellus;s__	79.2	2.94	ERZ24791304
D13_778_36_0004	Halorubrum sp8	58_1	d__Archaea;p__Halobacteriota;c__Halobacteria;o__Halobacteriales;f__Haloferacaceae;g__Halorubrum;s__	74.21	3.28	ERZ24791305
D13_778_36_0005	Haloquadratum sp2	105_1	d__Archaea;p__Halobacteriota;c__Halobacteria;o__Halobacteriales;f__Haloferacaceae;g__Haloquadratum;s__Haloquadratum_walsbyi_A	76.53	2.4	ERZ24791306
D13_778_36_0006	Halobellus sp4	47_2	d__Archaea;p__Halobacteriota;c__Halobacteria;o__Halobacteriales;f__Haloferacaceae;g__Halobellus;s__	69.5	3.24	ERZ24791307
D13_778_36_0007	Haloquadratum sp1	103_1	d__Archaea;p__Halobacteriota;c__Halobacteria;o__Halobacteriales;f__Haloferacaceae;g__Haloquadratum;s__	74.26	0.23	ERZ24791308
D13_778_36_0008	Salinibacter abyssi	25_5	d__Bacteria;p__Bacteroidota;c__Rhodothermia;o__Rhodothermales;f__Salinibacteraceae;g__Salinibacter;s__Salinibacter_abyssi	99.1	2	ERZ24791309
D13_778_36_0009	Halorubrum sp2	52_1	d__Archaea;p__Halobacteriota;c__Halobacteria;o__Halobacteriales;f__Haloferacaceae;g__Halorubrum;s__	66.07	1.15	ERZ24791310
D13_778_36_0010	CAILMK01 sp2	117_1	d__Bacteria;p__Bacteroidota;c__Bacteroidia;o__CAILMK01;f__;g__;s__	88.41	0.12	ERZ24791311
D13_778_36_0011	Rhodovibrio sp1	15_1	d__Bacteria;p__Proteobacteria;c__Alphaproteobacteria;o__Kiloniellales;f__Rhodovibrionaceae;g__Rhodovibrio;s__	76.51	1.32	ERZ24791312
D13_778_36_0012	Halorubrum sp3	53_1	d__Archaea;p__Halobacteriota;c__Halobacteria;o__Halobacteriales;f__Haloferacaceae;g__Halorubrum;s__	72.89	0.74	ERZ24791313
D13_778_36_0013	QS-5-70-15 sp3	65_1	d__Archaea;p__Halobacteriota;c__Halobacteria;o__Halobacteriales;f__Haloarculaceae;g__QS-5-70-15;s__	92.81	0.37	ERZ24791314
D13_778_36_0014	A07HB70 sp2	68_1	d__Archaea;p__Halobacteriota;c__Halobacteria;o__Halobacteriales;f__Haloferacaceae;g__A07HB70;s__	97.84	0.05	ERZ24791315
D13_778_36_0015	QS-5-70-15 sp1	35_1	d__Archaea;p__Halobacteriota;c__Halobacteria;o__Halobacteriales;f__Haloarculaceae;g__QS-5-70-15;s__	88.57	0	ERZ24791316
D13_778_36_0016	Natronomonas sp6	94_1	d__Archaea;p__Halobacteriota;c__Halobacteria;o__Halobacteriales;f__Haloarculaceae;g__Natronomonas;s__	94.77	2.07	ERZ24791317
D13_778_36_0017	Halorubrum sp7	57_1	d__Archaea;p__Halobacteriota;c__Halobacteria;o__Halobacteriales;f__Haloferacaceae;g__Halorubrum;s__	75.77	0.39	ERZ24791318
D13_778_36_0018	Halorubrum sp5	55_1	d__Archaea;p__Halobacteriota;c__Halobacteria;o__Halobacteriales;f__Haloferacaceae;g__Halorubrum;s__	52.96	5.71	ERZ24791319
D13_778_36_0019	Salinibacter sp6	26_1	d__Bacteria;p__Bacteroidota;c__Rhodothermia;o__Rhodothermales;f__Salinibacteraceae;g__Salinibacter;s__	91.68	2	ERZ24791320
D13_778_36_0020	B1-Br10-U2g21 sp2	114_1	d__Archaea;p__Nanohaloarchaeota;c__Nanosalinia;o__Nanosalinales;f__Nanosalinaceae;g__B1-Br10-U2g21;s__	79.05	1.22	ERZ24791321
D13_778_36_0021	Halobellus sp1	45_1	d__Archaea;p__Halobacteriota;c__Halobacteria;o__Halobacteriales;f__Haloferacaceae;g__Halobellus;s__	55.63	0	ERZ24791322
D13_779_13_0001	Halorubrum sp7	57_1	d__Archaea;p__Halobacteriota;c__Halobacteria;o__Halobacteriales;f__Haloferacaceae;g__Halorubrum;s__	67.8	6.98	ERZ24791323
D13_779_13_0002	Halorubrum sp3	53_1	d__Archaea;p__Halobacteriota;c__Halobacteria;o__Halobacteriales;f__Haloferacaceae;g__Halorubrum;s__	56.69	7.16	ERZ24791324
D13_779_13_0003	Halobellus sp6	50_1	d__Archaea;p__Halobacteriota;c__Halobacteria;o__Halobacteriales;f__Haloferacaceae;g__Halobellus;s__	50.97	0.11	ERZ24791325
D13_779_13_0004	CBA1134 sp1	86_1	d__Archaea;p__Halobacteriota;c__Halobacteria;o__Halobacteriales;f__Haloarculaceae;g__CBA1134;s__	96.59	1.37	ERZ24791326
D13_779_13_0005	Salinibacteraceae sp1	22_1	d__Bacteria;p__Bacteroidota;c__Rhodothermia;o__Rhodothermales;f__Salinibacteraceae;g__;s__	89.74	0.94	ERZ24791327
D13_779_13_0006	Haloquadratum walsbyi	104_1	d__Archaea;p__Halobacteriota;c__Halobacteria;o__Halobacteriales;f__Haloferacaceae;g__Haloquadratum;s__Haloquadratum_walsbyi	82.25	1.07	ERZ24791328
D13_779_13_0007	Halothece salina	121_1	d__Bacteria;p__Cyanobacteria;c__Cyanobacteriia;o__Cyanobacteriales;f__Rubidibacteraceae;g__Halothece;s__Halothece_salina	67.02	0.53	ERZ24791329
D13_779_13_0008	Haloquadratum sp2	105_1	d__Archaea;p__Halobacteriota;c__Halobacteria;o__Halobacteriales;f__Haloferacaceae;g__Haloquadratum;s__Haloquadratum_walsbyi_A	76.92	1.47	ERZ24791330
D13_779_13_0009	Longibacter sp1	32_1	d__Bacteria;p__Bacteroidota;c__Rhodothermia;o__Rhodothermales;f__Salinibacteraceae;g__Longibacter;s__	87.47	2.19	ERZ24791331
D13_779_13_0010	Halorubrum sp10	58_3	d__Archaea;p__Halobacteriota;c__Halobacteria;o__Halobacteriales;f__Haloferacaceae;g__Halorubrum;s__	56.15	3.31	ERZ24791332
D13_779_13_0011	Natronomonas sp6	94_1	d__Archaea;p__Halobacteriota;c__Halobacteria;o__Halobacteriales;f__Haloarculaceae;g__Natronomonas;s__	96.33	0.88	ERZ24791333
D13_779_13_0012	Halonotius pteroides	42_1	d__Archaea;p__Halobacteriota;c__Halobacteria;o__Halobacteriales;f__Haloferacaceae;g__Halonotius;s__Halonotius_pteroides	50.66	8.5	ERZ24791334
D13_779_13_0013	Rhodovibrio sp1	15_1	d__Bacteria;p__Proteobacteria;c__Alphaproteobacteria;o__Kiloniellales;f__Rhodovibrionaceae;g__Rhodovibrio;s__	66.6	1.63	ERZ24791335
D13_779_13_0014	Halonotius sp3	41_1	d__Archaea;p__Halobacteriota;c__Halobacteria;o__Halobacteriales;f__Haloferacaceae;g__Halonotius;s__	54.52	1.82	ERZ24791336
D13_779_13_0015	Halonotius sp2	40_1	d__Archaea;p__Halobacteriota;c__Halobacteria;o__Halobacteriales;f__Haloferacaceae;g__Halonotius;s__	60.92	6.03	ERZ24791337
D13_779_13_0016	QS-5-70-15 sp3	65_1	d__Archaea;p__Halobacteriota;c__Halobacteria;o__Halobacteriales;f__Haloarculaceae;g__QS-5-70-15;s__	89.75	0.25	ERZ24791338
D13_779_13_0017	Halorubrum sp8	58_1	d__Archaea;p__Halobacteriota;c__Halobacteria;o__Halobacteriales;f__Haloferacaceae;g__Halorubrum;s__	68.76	5.81	ERZ24791339
D13_779_13_0018	Salinibacter sp6	26_1	d__Bacteria;p__Bacteroidota;c__Rhodothermia;o__Rhodothermales;f__Salinibacteraceae;g__Salinibacter;s__	94.89	0.84	ERZ24791340
D13_779_13_0019	B1-Br10-U2g21 sp2	114_1	d__Archaea;p__Nanohaloarchaeota;c__Nanosalinia;o__Nanosalinales;f__Nanosalinaceae;g__B1-Br10-U2g21;s__	63.11	1.83	ERZ24791341
D13_779_13_0020	CAILMK01 sp2	117_1	d__Bacteria;p__Bacteroidota;c__Bacteroidia;o__CAILMK01;f__;g__;s__	53.72	0.8	ERZ24791342
D13_779_13_0021	Salinibacter abyssi	25_5	d__Bacteria;p__Bacteroidota;c__Rhodothermia;o__Rhodothermales;f__Salinibacteraceae;g__Salinibacter;s__Salinibacter_abyssi	92.05	1.86	ERZ24791343
D13_779_13_0022	Haloquadratum sp1	103_1	d__Archaea;p__Halobacteriota;c__Halobacteria;o__Halobacteriales;f__Haloferacaceae;g__Haloquadratum;s__	73.46	0.3	ERZ24791344
D13_779_13_0023	A07HB70 sp2	68_1	d__Archaea;p__Halobacteriota;c__Halobacteria;o__Halobacteriales;f__Haloferacaceae;g__A07HB70;s__	95.59	0.08	ERZ24791345
D13_779_13_0024	Halobellus sp4	47_2	d__Archaea;p__Halobacteriota;c__Halobacteria;o__Halobacteriales;f__Haloferacaceae;g__Halobellus;s__	80.39	0.11	ERZ24791346
D13_779_13_0025	Halorubrum sp2	52_1	d__Archaea;p__Halobacteriota;c__Halobacteria;o__Halobacteriales;f__Haloferacaceae;g__Halorubrum;s__	65.42	8.1	ERZ24791347
D13_779_13_0026	Salinirussus sp2	96_1	d__Archaea;p__Halobacteriota;c__Halobacteria;o__Halobacteriales;f__Haloarculaceae;g__Salinirussus;s__	78.79	2.25	ERZ24791348
D13_782_15_0001	Haloquadratum sp2	105_1	d__Archaea;p__Halobacteriota;c__Halobacteria;o__Halobacteriales;f__Haloferacaceae;g__Haloquadratum;s__Haloquadratum_walsbyi_A	78.13	1.69	ERZ24791349
D13_782_15_0002	Halobellus sp4	47_2	d__Archaea;p__Halobacteriota;c__Halobacteria;o__Halobacteriales;f__Haloferacaceae;g__Halobellus;s__	86.43	9.54	ERZ24791350
D13_782_15_0003	Halobellus sp1	45_1	d__Archaea;p__Halobacteriota;c__Halobacteria;o__Halobacteriales;f__Haloferacaceae;g__Halobellus;s__	58.1	9.64	ERZ24791351
D13_782_15_0004	Rhodovibrio sp1	15_1	d__Bacteria;p__Proteobacteria;c__Alphaproteobacteria;o__Kiloniellales;f__Rhodovibrionaceae;g__Rhodovibrio;s__	66.15	6.56	ERZ24791352
D13_782_15_0005	Haloplanus salinus	62_1	d__Archaea;p__Halobacteriota;c__Halobacteria;o__Halobacteriales;f__Haloferacaceae;g__Haloplanus;s__Haloplanus_salinus	88.44	7.64	ERZ24791353
D13_782_15_0006	Haloquadratum walsbyi	104_1	d__Archaea;p__Halobacteriota;c__Halobacteria;o__Halobacteriales;f__Haloferacaceae;g__Haloquadratum;s__Haloquadratum_walsbyi	83.9	0.23	ERZ24791354
D13_782_15_0007	Halorubrum sp8	58_1	d__Archaea;p__Halobacteriota;c__Halobacteria;o__Halobacteriales;f__Haloferacaceae;g__Halorubrum;s__	77.37	1.94	ERZ24791355
D13_782_15_0008	Natronomonas sp6	94_1	d__Archaea;p__Halobacteriota;c__Halobacteria;o__Halobacteriales;f__Haloarculaceae;g__Natronomonas;s__	93.67	0.69	ERZ24791356
D13_782_15_0009	Salinibacteraceae sp1	22_1	d__Bacteria;p__Bacteroidota;c__Rhodothermia;o__Rhodothermales;f__Salinibacteraceae;g__;s__	89.69	1.85	ERZ24791357
D13_782_15_0010	CBA1134 sp1	86_1	d__Archaea;p__Halobacteriota;c__Halobacteria;o__Halobacteriales;f__Haloarculaceae;g__CBA1134;s__	95.78	0.62	ERZ24791358
D13_782_15_0011	Bacillus A toyonensis	8_1	d__Bacteria;p__Firmicutes;c__Bacilli;o__Bacillales;f__Bacillaceae_G;g__Bacillus_A;s__Bacillus_A_toyonensis	100	0.8	ERZ24791359
D13_782_15_0012	Halorubrum sp2	52_1	d__Archaea;p__Halobacteriota;c__Halobacteria;o__Halobacteriales;f__Haloferacaceae;g__Halorubrum;s__	54.17	1.11	ERZ24791360
D13_782_15_0013	Salinibacter abyssi	25_5	d__Bacteria;p__Bacteroidota;c__Rhodothermia;o__Rhodothermales;f__Salinibacteraceae;g__Salinibacter;s__Salinibacter_abyssi	93.46	3.99	ERZ24791361
D13_782_15_0014	Staphylococcus epidermidis	7_1	d__Bacteria;p__Firmicutes;c__Bacilli;o__Staphylococcales;f__Staphylococcaceae;g__Staphylococcus;s__Staphylococcus_epidermidis	99.99	0.08	ERZ24791362
D13_782_15_0015	B1-Br10-U2g21 sp2	114_1	d__Archaea;p__Nanohaloarchaeota;c__Nanosalinia;o__Nanosalinales;f__Nanosalinaceae;g__B1-Br10-U2g21;s__	73.6	0.45	ERZ24791363
D13_782_15_0016	Halonotius sp2	40_1	d__Archaea;p__Halobacteriota;c__Halobacteria;o__Halobacteriales;f__Haloferacaceae;g__Halonotius;s__	52.69	3	ERZ24791364
D13_782_15_0017	Halorubrum sp3	53_1	d__Archaea;p__Halobacteriota;c__Halobacteria;o__Halobacteriales;f__Haloferacaceae;g__Halorubrum;s__	72.19	1.26	ERZ24791365
D13_782_15_0018	Salinibacter sp6	26_1	d__Bacteria;p__Bacteroidota;c__Rhodothermia;o__Rhodothermales;f__Salinibacteraceae;g__Salinibacter;s__	90.38	0.71	ERZ24791366
D13_782_15_0019	QS-5-70-15 sp3	65_1	d__Archaea;p__Halobacteriota;c__Halobacteria;o__Halobacteriales;f__Haloarculaceae;g__QS-5-70-15;s__	91.15	0.64	ERZ24791367
D13_782_15_0020	Halorubrum sp7	57_1	d__Archaea;p__Halobacteriota;c__Halobacteria;o__Halobacteriales;f__Haloferacaceae;g__Halorubrum;s__	79.61	0.22	ERZ24791368
D13_782_15_0021	Longibacter sp1	32_1	d__Bacteria;p__Bacteroidota;c__Rhodothermia;o__Rhodothermales;f__Salinibacteraceae;g__Longibacter;s__	74.3	5.44	ERZ24791369
D13_782_15_0022	Halobellus sp6	50_1	d__Archaea;p__Halobacteriota;c__Halobacteria;o__Halobacteriales;f__Haloferacaceae;g__Halobellus;s__	76.86	2.27	ERZ24791370
D13_782_15_0023	A07HB70 sp2	68_1	d__Archaea;p__Halobacteriota;c__Halobacteria;o__Halobacteriales;f__Haloferacaceae;g__A07HB70;s__	95.86	0.18	ERZ24791371
D13_782_15_0024	Haloquadratum sp1	103_1	d__Archaea;p__Halobacteriota;c__Halobacteria;o__Halobacteriales;f__Haloferacaceae;g__Haloquadratum;s__	73.52	0.23	ERZ24791372
D13_789_20_0001	Halobellus sp2	46_1	d__Archaea;p__Halobacteriota;c__Halobacteria;o__Halobacteriales;f__Haloferacaceae;g__Halobellus;s__	83.52	1.09	ERZ24791373
D13_789_20_0002	Haloquadratum sp2	105_1	d__Archaea;p__Halobacteriota;c__Halobacteria;o__Halobacteriales;f__Haloferacaceae;g__Haloquadratum;s__Haloquadratum_walsbyi_A	75.59	0.99	ERZ24791374
D13_789_20_0003	CBA1134 sp1	86_1	d__Archaea;p__Halobacteriota;c__Halobacteria;o__Halobacteriales;f__Haloarculaceae;g__CBA1134;s__	90.69	5.01	ERZ24791375
D13_789_20_0004	Salinibacter abyssi	25_5	d__Bacteria;p__Bacteroidota;c__Rhodothermia;o__Rhodothermales;f__Salinibacteraceae;g__Salinibacter;s__Salinibacter_abyssi	87.43	1.61	ERZ24791376
D13_789_20_0005	Halorubrum sp10	58_3	d__Archaea;p__Halobacteriota;c__Halobacteria;o__Halobacteriales;f__Haloferacaceae;g__Halorubrum;s__	57.27	1.86	ERZ24791377
D13_789_20_0006	A07HB70 sp2	68_1	d__Archaea;p__Halobacteriota;c__Halobacteria;o__Halobacteriales;f__Haloferacaceae;g__A07HB70;s__	95.45	0.14	ERZ24791378
D13_789_20_0007	Salinibacteraceae sp1	22_1	d__Bacteria;p__Bacteroidota;c__Rhodothermia;o__Rhodothermales;f__Salinibacteraceae;g__;s__	88.74	0.26	ERZ24791379
D13_789_20_0008	Halorubrum sp8	58_1	d__Archaea;p__Halobacteriota;c__Halobacteria;o__Halobacteriales;f__Haloferacaceae;g__Halorubrum;s__	74.25	2.98	ERZ24791380
D13_789_20_0009	Haloquadratum sp1	103_1	d__Archaea;p__Halobacteriota;c__Halobacteria;o__Halobacteriales;f__Haloferacaceae;g__Haloquadratum;s__	74.05	0.19	ERZ24791383
D13_789_20_0010	Natronomonas sp6	94_1	d__Archaea;p__Halobacteriota;c__Halobacteria;o__Halobacteriales;f__Haloarculaceae;g__Natronomonas;s__	97.29	1.73	ERZ24791386
D13_789_20_0011	Halobellus sp6	50_1	d__Archaea;p__Halobacteriota;c__Halobacteria;o__Halobacteriales;f__Haloferacaceae;g__Halobellus;s__	67.64	5.36	ERZ24791387
D13_789_20_0012	Oceanicaulis sp1	14_1	d__Bacteria;p__Proteobacteria;c__Alphaproteobacteria;o__Caulobacterales;f__Maricaulaceae;g__Oceanicaulis;s__	86.38	0.84	ERZ24791388
D13_789_20_0013	Halorubrum sp7	57_1	d__Archaea;p__Halobacteriota;c__Halobacteria;o__Halobacteriales;f__Haloferacaceae;g__Halorubrum;s__	67.01	0.15	ERZ24791390
D13_789_20_0014	Salinibacter sp6	26_1	d__Bacteria;p__Bacteroidota;c__Rhodothermia;o__Rhodothermales;f__Salinibacteraceae;g__Salinibacter;s__	91.82	3.18	ERZ24791392
D13_789_20_0015	Rhodovibrio sp1	15_1	d__Bacteria;p__Proteobacteria;c__Alphaproteobacteria;o__Kiloniellales;f__Rhodovibrionaceae;g__Rhodovibrio;s__	82.81	1.78	ERZ24791394
D13_789_20_0016	Halorubrum sp2	52_1	d__Archaea;p__Halobacteriota;c__Halobacteria;o__Halobacteriales;f__Haloferacaceae;g__Halorubrum;s__	62.89	0.01	ERZ24791395
D13_789_20_0017	Halonotius sp3	41_1	d__Archaea;p__Halobacteriota;c__Halobacteria;o__Halobacteriales;f__Haloferacaceae;g__Halonotius;s__	51.26	0.63	ERZ24791397
D13_789_20_0018	QS-5-70-15 sp3	65_1	d__Archaea;p__Halobacteriota;c__Halobacteria;o__Halobacteriales;f__Haloarculaceae;g__QS-5-70-15;s__	93.56	0.41	ERZ24791399
D13_789_20_0019	Halonotius sp2	40_1	d__Archaea;p__Halobacteriota;c__Halobacteria;o__Halobacteriales;f__Haloferacaceae;g__Halonotius;s__	64.52	0.19	ERZ24791400
D13_789_20_0020	Haloplanus salinus	62_1	d__Archaea;p__Halobacteriota;c__Halobacteria;o__Halobacteriales;f__Haloferacaceae;g__Haloplanus;s__Haloplanus_salinus	84.68	4.03	ERZ24791401
D13_79_20_0001	Halonotius sp2	40_1	d__Archaea;p__Halobacteriota;c__Halobacteria;o__Halobacteriales;f__Haloferacaceae;g__Halonotius;s__	50.71	7.2	ERZ24791403
D13_79_20_0002	Halorubrum sp3	53_1	d__Archaea;p__Halobacteriota;c__Halobacteria;o__Halobacteriales;f__Haloferacaceae;g__Halorubrum;s__	81.25	3.6	ERZ24791404
D13_79_20_0003	Halorubrum sp8	58_1	d__Archaea;p__Halobacteriota;c__Halobacteria;o__Halobacteriales;f__Haloferacaceae;g__Halorubrum;s__	79.8	4.81	ERZ24791406
D13_79_20_0004	B1-Br10-U2g21 sp2	114_1	d__Archaea;p__Nanohaloarchaeota;c__Nanosalinia;o__Nanosalinales;f__Nanosalinaceae;g__B1-Br10-U2g21;s__	52.75	0.07	ERZ24791408
D13_79_20_0005	Haloquadratum walsbyi	104_1	d__Archaea;p__Halobacteriota;c__Halobacteria;o__Halobacteriales;f__Haloferacaceae;g__Haloquadratum;s__Haloquadratum_walsbyi	86.31	0.43	ERZ24791409
D13_79_20_0006	Halonotius sp3	41_1	d__Archaea;p__Halobacteriota;c__Halobacteria;o__Halobacteriales;f__Haloferacaceae;g__Halonotius;s__	58.48	0.64	ERZ24791413
D13_79_20_0007	Natronomonas salsuginis	92_1	d__Archaea;p__Halobacteriota;c__Halobacteria;o__Halobacteriales;f__Haloarculaceae;g__Natronomonas;s__Natronomonas_salsuginis	77.61	4.66	ERZ24791414
D13_79_20_0008	Halobellus sp2	46_1	d__Archaea;p__Halobacteriota;c__Halobacteria;o__Halobacteriales;f__Haloferacaceae;g__Halobellus;s__	76.29	2.88	ERZ24791415
D13_79_20_0009	Halorubrum sp2	52_1	d__Archaea;p__Halobacteriota;c__Halobacteria;o__Halobacteriales;f__Haloferacaceae;g__Halorubrum;s__	70.22	0.39	ERZ24791418
D13_79_20_0010	JAAAPH01 sp2	30_1	d__Bacteria;p__Bacteroidota;c__Rhodothermia;o__Rhodothermales;f__Salinibacteraceae;g__JAAAPH01;s__	92.86	0.78	ERZ24791419
D13_79_20_0011	Haloglomus irregulare	100_1	d__Archaea;p__Halobacteriota;c__Halobacteria;o__Halobacteriales;f__Haloarculaceae;g__Haloglomus;s__Haloglomus_irregulare	93.59	0.1	ERZ24791420
D13_79_20_0012	Halobellus sp1	45_1	d__Archaea;p__Halobacteriota;c__Halobacteria;o__Halobacteriales;f__Haloferacaceae;g__Halobellus;s__	85.48	0.1	ERZ24791421
D13_79_20_0013	QS-5-70-15 sp3	65_1	d__Archaea;p__Halobacteriota;c__Halobacteria;o__Halobacteriales;f__Haloarculaceae;g__QS-5-70-15;s__	94.09	0.01	ERZ24791422
D13_79_20_0014	Natronomonas sp6	94_1	d__Archaea;p__Halobacteriota;c__Halobacteria;o__Halobacteriales;f__Haloarculaceae;g__Natronomonas;s__	74.09	2.7	ERZ24791423
D13_79_20_0015	Haloquadratum sp1	103_1	d__Archaea;p__Halobacteriota;c__Halobacteria;o__Halobacteriales;f__Haloferacaceae;g__Haloquadratum;s__	74.71	0.13	ERZ24791425
D13_79_20_0016	Oceanicaulis sp1	14_1	d__Bacteria;p__Proteobacteria;c__Alphaproteobacteria;o__Caulobacterales;f__Maricaulaceae;g__Oceanicaulis;s__	76.97	0.27	ERZ24791426
D13_79_20_0017	Schleiferiaceae sp1	123_1	d__Bacteria;p__Bacteroidota;c__Bacteroidia;o__Flavobacteriales;f__Schleiferiaceae;g__;s__	80.29	0.12	ERZ24791427
D13_79_20_0018	Salinibacter ruber	25_1	d__Bacteria;p__Bacteroidota;c__Rhodothermia;o__Rhodothermales;f__Salinibacteraceae;g__Salinibacter;s__Salinibacter_ruber	55.6	2.09	ERZ24791429
D13_79_20_0019	A07HB70 sp2	68_1	d__Archaea;p__Halobacteriota;c__Halobacteria;o__Halobacteriales;f__Haloferacaceae;g__A07HB70;s__	91.22	0.16	ERZ24791430
D13_797_25_0001	Halobellus sp6	50_1	d__Archaea;p__Halobacteriota;c__Halobacteria;o__Halobacteriales;f__Haloferacaceae;g__Halobellus;s__	50.64	6.51	ERZ24791431
D13_797_25_0002	Salinibacter sp6	26_1	d__Bacteria;p__Bacteroidota;c__Rhodothermia;o__Rhodothermales;f__Salinibacteraceae;g__Salinibacter;s__	89.4	2.99	ERZ24791434
D13_797_25_0003	Haloquadratum sp2	105_1	d__Archaea;p__Halobacteriota;c__Halobacteria;o__Halobacteriales;f__Haloferacaceae;g__Haloquadratum;s__Haloquadratum_walsbyi_A	77.22	0.82	ERZ24791435
D13_797_25_0004	B1-Br10-U2g21 sp2	114_1	d__Archaea;p__Nanohaloarchaeota;c__Nanosalinia;o__Nanosalinales;f__Nanosalinaceae;g__B1-Br10-U2g21;s__	82.58	0.8	ERZ24791436
D13_797_25_0005	Halorubrum sp7	57_1	d__Archaea;p__Halobacteriota;c__Halobacteria;o__Halobacteriales;f__Haloferacaceae;g__Halorubrum;s__	66.79	1.61	ERZ24791439
D13_797_25_0006	Haloplanus salinus	62_1	d__Archaea;p__Halobacteriota;c__Halobacteria;o__Halobacteriales;f__Haloferacaceae;g__Haloplanus;s__Haloplanus_salinus	78.57	2.71	ERZ24791440
D13_797_25_0007	A07HB70 sp2	68_1	d__Archaea;p__Halobacteriota;c__Halobacteria;o__Halobacteriales;f__Haloferacaceae;g__A07HB70;s__	99.15	2.85	ERZ24791442
D13_797_25_0008	Haloquadratum walsbyi	104_1	d__Archaea;p__Halobacteriota;c__Halobacteria;o__Halobacteriales;f__Haloferacaceae;g__Haloquadratum;s__Haloquadratum_walsbyi	81.46	0.12	ERZ24791444
D13_797_25_0009	Halorubrum sp8	58_1	d__Archaea;p__Halobacteriota;c__Halobacteria;o__Halobacteriales;f__Haloferacaceae;g__Halorubrum;s__	63.76	0.5	ERZ24791446
D13_797_25_0010	Natronomonas sp6	94_1	d__Archaea;p__Halobacteriota;c__Halobacteria;o__Halobacteriales;f__Haloarculaceae;g__Natronomonas;s__	96.55	1.19	ERZ24791449
D13_797_25_0011	Salinibacter abyssi	25_5	d__Bacteria;p__Bacteroidota;c__Rhodothermia;o__Rhodothermales;f__Salinibacteraceae;g__Salinibacter;s__Salinibacter_abyssi	93.14	3.38	ERZ24791451
D13_797_25_0012	Rhodovibrio sp1	15_1	d__Bacteria;p__Proteobacteria;c__Alphaproteobacteria;o__Kiloniellales;f__Rhodovibrionaceae;g__Rhodovibrio;s__	82.78	3.2	ERZ24791452
D13_797_25_0013	QS-5-70-15 sp3	65_1	d__Archaea;p__Halobacteriota;c__Halobacteria;o__Halobacteriales;f__Haloarculaceae;g__QS-5-70-15;s__	89.56	0	ERZ24791453
D13_797_25_0014	CBA1134 sp1	86_1	d__Archaea;p__Halobacteriota;c__Halobacteria;o__Halobacteriales;f__Haloarculaceae;g__CBA1134;s__	90.27	1.1	ERZ24791454
D13_797_25_0015	Haloquadratum sp1	103_1	d__Archaea;p__Halobacteriota;c__Halobacteria;o__Halobacteriales;f__Haloferacaceae;g__Haloquadratum;s__	74.68	0.16	ERZ24791455
D13_797_25_0016	Salinibacteraceae sp1	22_1	d__Bacteria;p__Bacteroidota;c__Rhodothermia;o__Rhodothermales;f__Salinibacteraceae;g__;s__	87.55	1.51	ERZ24791458
D13_797_25_0017	Halonotius sp2	40_1	d__Archaea;p__Halobacteriota;c__Halobacteria;o__Halobacteriales;f__Haloferacaceae;g__Halonotius;s__	74.58	0.05	ERZ24791459
D13_797_25_0018	CAILMK01 sp1	116_1	d__Bacteria;p__Bacteroidota;c__Bacteroidia;o__CAILMK01;f__;g__;s__	70.15	0.03	ERZ24791460
D13_797_25_0019	Halonotius pteroides	42_1	d__Archaea;p__Halobacteriota;c__Halobacteria;o__Halobacteriales;f__Haloferacaceae;g__Halonotius;s__Halonotius_pteroides	56.81	3.62	ERZ24791461
D13_797_25_0020	Halonotius sp3	41_1	d__Archaea;p__Halobacteriota;c__Halobacteria;o__Halobacteriales;f__Haloferacaceae;g__Halonotius;s__	51.24	0.32	ERZ24791462
D13_797_25_0021	Halorubrum sp2	52_1	d__Archaea;p__Halobacteriota;c__Halobacteria;o__Halobacteriales;f__Haloferacaceae;g__Halorubrum;s__	67.25	0.05	ERZ24791464
D13_797_25_0022	Psychroflexus sp1	124_1	d__Bacteria;p__Bacteroidota;c__Bacteroidia;o__Flavobacteriales;f__Flavobacteriaceae;g__Psychroflexus;s__	69.04	0.01	ERZ24791465
D13_807_30_0001	Salinibacteraceae sp1	22_1	d__Bacteria;p__Bacteroidota;c__Rhodothermia;o__Rhodothermales;f__Salinibacteraceae;g__;s__	91.23	0.83	ERZ24791468
D13_807_30_0002	Halorubrum sp8	58_1	d__Archaea;p__Halobacteriota;c__Halobacteria;o__Halobacteriales;f__Haloferacaceae;g__Halorubrum;s__	75.53	3.87	ERZ24791470
D13_807_30_0003	Salinibacter abyssi	25_5	d__Bacteria;p__Bacteroidota;c__Rhodothermia;o__Rhodothermales;f__Salinibacteraceae;g__Salinibacter;s__Salinibacter_abyssi	99.55	1.58	ERZ24791471
D13_807_30_0004	Halorubrum sp10	58_3	d__Archaea;p__Halobacteriota;c__Halobacteria;o__Halobacteriales;f__Haloferacaceae;g__Halorubrum;s__	84.15	6.13	ERZ24791472
D13_807_30_0005	CBA1134 sp1	86_1	d__Archaea;p__Halobacteriota;c__Halobacteria;o__Halobacteriales;f__Haloarculaceae;g__CBA1134;s__	89.41	6.15	ERZ24791473
D13_807_30_0006	Haloquadratum walsbyi	104_1	d__Archaea;p__Halobacteriota;c__Halobacteria;o__Halobacteriales;f__Haloferacaceae;g__Haloquadratum;s__Haloquadratum_walsbyi	79.52	0.34	ERZ24791477
D13_807_30_0007	Halorubrum sp7	57_1	d__Archaea;p__Halobacteriota;c__Halobacteria;o__Halobacteriales;f__Haloferacaceae;g__Halorubrum;s__	56.83	0.14	ERZ24791480
D13_807_30_0008	Salinibacter sp6	26_1	d__Bacteria;p__Bacteroidota;c__Rhodothermia;o__Rhodothermales;f__Salinibacteraceae;g__Salinibacter;s__	86.27	1.87	ERZ24791481
D13_807_30_0009	Haloquadratum sp2	105_1	d__Archaea;p__Halobacteriota;c__Halobacteria;o__Halobacteriales;f__Haloferacaceae;g__Haloquadratum;s__Haloquadratum_walsbyi_A	77.91	1.28	ERZ24791485
D13_807_30_0010	Halonotius sp2	40_1	d__Archaea;p__Halobacteriota;c__Halobacteria;o__Halobacteriales;f__Haloferacaceae;g__Halonotius;s__	78.41	1.07	ERZ24791489
D13_807_30_0011	JAAAPH01 sp1	29_1	d__Bacteria;p__Bacteroidota;c__Rhodothermia;o__Rhodothermales;f__Salinibacteraceae;g__JAAAPH01;s__	51.39	8.53	ERZ24791492
D13_807_30_0012	JAAAPH01 sp2	30_1	d__Bacteria;p__Bacteroidota;c__Rhodothermia;o__Rhodothermales;f__Salinibacteraceae;g__JAAAPH01;s__	50.94	8.67	ERZ24791493
D13_807_30_0013	CAILMK01 sp1	116_1	d__Bacteria;p__Bacteroidota;c__Bacteroidia;o__CAILMK01;f__JAAYUY01;g__;s__	81.77	0.98	ERZ24791494
D13_807_30_0014	Haloplanus salinus	62_1	d__Archaea;p__Halobacteriota;c__Halobacteria;o__Halobacteriales;f__Haloferacaceae;g__Haloplanus;s__Haloplanus_salinus	86.96	3.41	ERZ24791495
D13_807_30_0015	B1-Br10-U2g21 sp2	114_1	d__Archaea;p__Nanohaloarchaeota;c__Nanosalinia;o__Nanosalinales;f__Nanosalinaceae;g__B1-Br10-U2g21;s__	75.96	0.8	ERZ24791498
D13_807_30_0016	Natronomonas sp6	94_1	d__Archaea;p__Halobacteriota;c__Halobacteria;o__Halobacteriales;f__Haloarculaceae;g__Natronomonas;s__	93	0.36	ERZ24791499
D13_807_30_0017	Halorubrum sp2	52_1	d__Archaea;p__Halobacteriota;c__Halobacteria;o__Halobacteriales;f__Haloferacaceae;g__Halorubrum;s__	66.84	0.1	ERZ24791500
D13_807_30_0018	Psychroflexus sp1	124_1	d__Bacteria;p__Bacteroidota;c__Bacteroidia;o__Flavobacteriales;f__Flavobacteriaceae;g__Psychroflexus;s__	65.82	0.69	ERZ24791501
D13_807_30_0019	QS-5-70-15 sp3	65_1	d__Archaea;p__Halobacteriota;c__Halobacteria;o__Halobacteriales;f__Haloarculaceae;g__QS-5-70-15;s__	92.67	0.35	ERZ24791505
D13_807_30_0020	A07HB70 sp2	68_1	d__Archaea;p__Halobacteriota;c__Halobacteria;o__Halobacteriales;f__Haloferacaceae;g__A07HB70;s__	87.67	0	ERZ24791506
D13_807_30_0021	Haloquadratum sp1	103_1	d__Archaea;p__Halobacteriota;c__Halobacteria;o__Halobacteriales;f__Haloferacaceae;g__Haloquadratum;s__	74.02	0.3	ERZ24791508
D13_807_30_0022	Halobellus sp1	45_1	d__Archaea;p__Halobacteriota;c__Halobacteria;o__Halobacteriales;f__Haloferacaceae;g__Halobellus;s__	59.32	6.68	ERZ24791509
D13_807_30_0023	Halonotius pteroides	42_1	d__Archaea;p__Halobacteriota;c__Halobacteria;o__Halobacteriales;f__Haloferacaceae;g__Halonotius;s__Halonotius_pteroides	57.67	2.22	ERZ24791510
D13_807_30_0024	Natronomonas sp3	90_1	d__Archaea;p__Halobacteriota;c__Halobacteria;o__Halobacteriales;f__Haloarculaceae;g__Natronomonas;s__	88.58	3.88	ERZ24791513
D13_807_30_0025	Halonotius sp3	41_1	d__Archaea;p__Halobacteriota;c__Halobacteria;o__Halobacteriales;f__Haloferacaceae;g__Halonotius;s__	52.61	1.56	ERZ24791514
D13_807_30_0026	Halobellus sp4	47_2	d__Archaea;p__Halobacteriota;c__Halobacteria;o__Halobacteriales;f__Haloferacaceae;g__Halobellus;s__	66.13	2.42	ERZ24791515
D13_807_30_0027	Salinibacteraceae sp3	31_1	d__Bacteria;p__Bacteroidota;c__Rhodothermia;o__Rhodothermales;f__Salinibacteraceae;g__;s__	60.43	3.57	ERZ24791516
D13_807_30_0028	Rhodovibrio sp1	15_1	d__Bacteria;p__Proteobacteria;c__Alphaproteobacteria;o__Kiloniellales;f__Rhodovibrionaceae;g__Rhodovibrio;s__	74.2	1.23	ERZ24791517
D13_813_36_0001	Salinibacteraceae sp1	22_1	d__Bacteria;p__Bacteroidota;c__Rhodothermia;o__Rhodothermales;f__Salinibacteraceae;g__;s__	92.93	0.52	ERZ24791518
D13_813_36_0002	Halorubrum sp8	58_1	d__Archaea;p__Halobacteriota;c__Halobacteria;o__Halobacteriales;f__Haloferacaceae;g__Halorubrum;s__	72.55	3	ERZ24791521
D13_813_36_0003	Haloquadratum sp2	105_1	d__Archaea;p__Halobacteriota;c__Halobacteria;o__Halobacteriales;f__Haloferacaceae;g__Haloquadratum;s__Haloquadratum_walsbyi_A	74.48	1.16	ERZ24791525
D13_813_36_0004	Halonotius sp1	38_1	d__Archaea;p__Halobacteriota;c__Halobacteria;o__Halobacteriales;f__Haloferacaceae;g__Halonotius;s__	62.83	2.37	ERZ24791526
D13_813_36_0005	Halonotius pteroides	42_1	d__Archaea;p__Halobacteriota;c__Halobacteria;o__Halobacteriales;f__Haloferacaceae;g__Halonotius;s__Halonotius_pteroides	52.6	2.89	ERZ24791530
D13_813_36_0006	Salinibacter abyssi	25_5	d__Bacteria;p__Bacteroidota;c__Rhodothermia;o__Rhodothermales;f__Salinibacteraceae;g__Salinibacter;s__Salinibacter_abyssi	99.57	1.43	ERZ24791532
D13_813_36_0007	Halorubrum sp10	58_3	d__Archaea;p__Halobacteriota;c__Halobacteria;o__Halobacteriales;f__Haloferacaceae;g__Halorubrum;s__	76.26	3.27	ERZ24791534
D13_813_36_0008	CBA1134 sp1	86_1	d__Archaea;p__Halobacteriota;c__Halobacteria;o__Halobacteriales;f__Haloarculaceae;g__CBA1134;s__	91.55	1.13	ERZ24791535
D13_813_36_0009	Haloquadratum walsbyi	104_1	d__Archaea;p__Halobacteriota;c__Halobacteria;o__Halobacteriales;f__Haloferacaceae;g__Haloquadratum;s__Haloquadratum_walsbyi	75.97	0.19	ERZ24791538
D13_813_36_0010	Halorubrum sp2	52_1	d__Archaea;p__Halobacteriota;c__Halobacteria;o__Halobacteriales;f__Haloferacaceae;g__Halorubrum;s__	64.64	0.02	ERZ24791540
D13_813_36_0011	QS-5-70-15 sp3	65_1	d__Archaea;p__Halobacteriota;c__Halobacteria;o__Halobacteriales;f__Haloarculaceae;g__QS-5-70-15;s__	92.41	0.36	ERZ24791542
D13_813_36_0012	Halonotius sp2	40_1	d__Archaea;p__Halobacteriota;c__Halobacteria;o__Halobacteriales;f__Haloferacaceae;g__Halonotius;s__	72.67	1.21	ERZ24791543
D13_813_36_0013	Haloquadratum sp1	103_1	d__Archaea;p__Halobacteriota;c__Halobacteria;o__Halobacteriales;f__Haloferacaceae;g__Haloquadratum;s__	71.62	0.4	ERZ24791544
D13_813_36_0014	A07HB70 sp2	68_1	d__Archaea;p__Halobacteriota;c__Halobacteria;o__Halobacteriales;f__Haloferacaceae;g__A07HB70;s__	93.28	0.2	ERZ24791545
D13_813_36_0015	Natronomonas sp3	90_1	d__Archaea;p__Halobacteriota;c__Halobacteria;o__Halobacteriales;f__Haloarculaceae;g__Natronomonas;s__	81.66	1.69	ERZ24791546
D13_813_36_0016	Natronomonas sp6	94_1	d__Archaea;p__Halobacteriota;c__Halobacteria;o__Halobacteriales;f__Haloarculaceae;g__Natronomonas;s__	96.14	1.54	ERZ24791547
D13_813_36_0017	Halorubrum sp7	57_1	d__Archaea;p__Halobacteriota;c__Halobacteria;o__Halobacteriales;f__Haloferacaceae;g__Halorubrum;s__	78.36	0.36	ERZ24791548
D13_813_36_0018	Salinibacter sp6	26_1	d__Bacteria;p__Bacteroidota;c__Rhodothermia;o__Rhodothermales;f__Salinibacteraceae;g__Salinibacter;s__	73.47	0.79	ERZ24791549
D13_813_36_0019	Halorubrum sp3	53_1	d__Archaea;p__Halobacteriota;c__Halobacteria;o__Halobacteriales;f__Haloferacaceae;g__Halorubrum;s__	75.31	2.26	ERZ24791550
D13_813_36_0020	B1-Br10-U2g21 sp2	114_1	d__Archaea;p__Nanohaloarchaeota;c__Nanosalinia;o__Nanosalinales;f__Nanosalinaceae;g__B1-Br10-U2g21;s__	72.68	1.67	ERZ24791551
D20_104_25_0001	Haloquadratum walsbyi	104_1	d__Archaea;p__Halobacteriota;c__Halobacteria;o__Halobacteriales;f__Haloferacaceae;g__Haloquadratum;s__Haloquadratum_walsbyi	83.9	0.7	ERZ24791552
D20_104_25_0002	Halorientalis sp2	85_1	d__Archaea;p__Halobacteriota;c__Halobacteria;o__Halobacteriales;f__Haloarculaceae;g__Halorientalis;s__	89.24	5.48	ERZ24791557
D20_104_25_0003	Salinirussus sp1	95_1	d__Archaea;p__Halobacteriota;c__Halobacteria;o__Halobacteriales;f__Haloarculaceae;g__Salinirussus;s__	88.85	0.7	ERZ24791559
D20_104_25_0004	A07HB70 sp2	68_1	d__Archaea;p__Halobacteriota;c__Halobacteria;o__Halobacteriales;f__Haloferacaceae;g__A07HB70;s__	91.74	1.23	ERZ24791560
D20_104_25_0005	Halonotius sp2	40_1	d__Archaea;p__Halobacteriota;c__Halobacteria;o__Halobacteriales;f__Haloferacaceae;g__Halonotius;s__	68.23	1.67	ERZ24791561
D20_104_25_0006	Natronomonas sp4	91_1	d__Archaea;p__Halobacteriota;c__Halobacteria;o__Halobacteriales;f__Haloarculaceae;g__Natronomonas;s__	77.56	4.41	ERZ24791562
D20_104_25_0007	Natronomonas sp6	94_1	d__Archaea;p__Halobacteriota;c__Halobacteria;o__Halobacteriales;f__Haloarculaceae;g__Natronomonas;s__	94.05	1.54	ERZ24791563
D20_104_25_0008	Salinibacter sp7	27_1	d__Bacteria;p__Bacteroidota;c__Rhodothermia;o__Rhodothermales;f__Salinibacteraceae;g__Salinibacter;s__	92.11	4.59	ERZ24791564
D20_104_25_0009	Halobellus sp1	45_1	d__Archaea;p__Halobacteriota;c__Halobacteria;o__Halobacteriales;f__Haloferacaceae;g__Halobellus;s__	83.75	0.27	ERZ24791565
D20_104_25_0010	Salinibacter sp6	26_1	d__Bacteria;p__Bacteroidota;c__Rhodothermia;o__Rhodothermales;f__Salinibacteraceae;g__Salinibacter;s__	83.51	6.47	ERZ24791567
D20_104_25_0011	Salinibacter abyssi	25_5	d__Bacteria;p__Bacteroidota;c__Rhodothermia;o__Rhodothermales;f__Salinibacteraceae;g__Salinibacter;s__Salinibacter_abyssi	51.83	9.06	ERZ24791568
D20_104_25_0012	Natronomonas sp3	90_1	d__Archaea;p__Halobacteriota;c__Halobacteria;o__Halobacteriales;f__Haloarculaceae;g__Natronomonas;s__	85.98	0.16	ERZ24791569
D20_104_25_0013	Halorubrum sp10	58_3	d__Archaea;p__Halobacteriota;c__Halobacteria;o__Halobacteriales;f__Haloferacaceae;g__Halorubrum;s__	78.46	8.37	ERZ24791570
D20_104_25_0014	Halorubrum sp2	52_1	d__Archaea;p__Halobacteriota;c__Halobacteria;o__Halobacteriales;f__Haloferacaceae;g__Halorubrum;s__	67.68	0.96	ERZ24791571
D20_104_25_0015	Salinibacter ruber	25_1	d__Bacteria;p__Bacteroidota;c__Rhodothermia;o__Rhodothermales;f__Salinibacteraceae;g__Salinibacter;s__Salinibacter_ruber	67.44	2.59	ERZ24791572
D20_104_25_0016	UBA12402 sp2	18_1	d__Bacteria;p__Proteobacteria;c__Gammaproteobacteria;o__UBA12402;f__UBA12402;g__;s__	58.37	3.2	ERZ24791573
D20_104_25_0017	UBA12402 sp3	19_1	d__Bacteria;p__Proteobacteria;c__Gammaproteobacteria;o__UBA12402;f__UBA12402;g__;s__	53.04	3.12	ERZ24791574
D20_104_25_0018	CAILMK01 sp2	117_1	d__Bacteria;p__Bacteroidota;c__Bacteroidia;o__CAILMK01;f__;g__;s__	93.22	0.43	ERZ24791575
D20_104_25_0019	Halorubrum sp3	53_1	d__Archaea;p__Halobacteriota;c__Halobacteria;o__Halobacteriales;f__Haloferacaceae;g__Halorubrum;s__	72.2	0.42	ERZ24791576
D20_104_25_0020	Halovenus sp2	74_1	d__Archaea;p__Halobacteriota;c__Halobacteria;o__Halobacteriales;f__Haloarculaceae;g__Halovenus;s__	65.46	0.89	ERZ24791577
D20_104_25_0021	Halorubrum sp8	58_1	d__Archaea;p__Halobacteriota;c__Halobacteria;o__Halobacteriales;f__Haloferacaceae;g__Halorubrum;s__	68.02	2.26	ERZ24791578
D20_104_25_0022	Haloglomus irregulare	100_1	d__Archaea;p__Halobacteriota;c__Halobacteria;o__Halobacteriales;f__Haloarculaceae;g__Haloglomus;s__Haloglomus_irregulare	93.39	0.3	ERZ24791579
D20_104_25_0023	Haloquadratum sp1	103_1	d__Archaea;p__Halobacteriota;c__Halobacteria;o__Halobacteriales;f__Haloferacaceae;g__Haloquadratum;s__	73.71	0.23	ERZ24791580
D20_104_25_0024	JAHENH01 sp2	34_1	d__Archaea;p__Halobacteriota;c__Halobacteria;o__JAHENH01;f__;g__;s__	53.57	0.11	ERZ24791581
D20_104_25_0025	Haloquadratum sp2	105_1	d__Archaea;p__Halobacteriota;c__Halobacteria;o__Halobacteriales;f__Haloferacaceae;g__Haloquadratum;s__Haloquadratum_walsbyi_A	59.44	0.13	ERZ24791582
D20_112_30_0001	Salinibacter sp6	26_1	d__Bacteria;p__Bacteroidota;c__Rhodothermia;o__Rhodothermales;f__Salinibacteraceae;g__Salinibacter;s__	67.54	5.35	ERZ24791583
D20_112_30_0002	Natronomonas sp2	89_1	d__Archaea;p__Halobacteriota;c__Halobacteria;o__Halobacteriales;f__Haloarculaceae;g__Natronomonas;s__	50.31	5.19	ERZ24791584
D20_112_30_0003	Salinirussus sp1	95_1	d__Archaea;p__Halobacteriota;c__Halobacteria;o__Halobacteriales;f__Haloarculaceae;g__Salinirussus;s__	85.54	0.44	ERZ24791585
D20_112_30_0004	Halorubrum sp10	58_3	d__Archaea;p__Halobacteriota;c__Halobacteria;o__Halobacteriales;f__Haloferacaceae;g__Halorubrum;s__	73.5	5.95	ERZ24791586
D20_112_30_0005	Haloquadratum sp2	105_1	d__Archaea;p__Halobacteriota;c__Halobacteria;o__Halobacteriales;f__Haloferacaceae;g__Haloquadratum;s__Haloquadratum_walsbyi_A	53.16	0.59	ERZ24791587
D20_112_30_0006	Halorubrum sp8	58_1	d__Archaea;p__Halobacteriota;c__Halobacteria;o__Halobacteriales;f__Haloferacaceae;g__Halorubrum;s__	73.67	1.52	ERZ24791588
D20_112_30_0007	Halorubrum sp4	54_1	d__Archaea;p__Halobacteriota;c__Halobacteria;o__Halobacteriales;f__Haloferacaceae;g__Halorubrum;s__	71.38	2.69	ERZ24791589
D20_112_30_0008	Natronomonas sp3	90_1	d__Archaea;p__Halobacteriota;c__Halobacteria;o__Halobacteriales;f__Haloarculaceae;g__Natronomonas;s__	87.36	4.88	ERZ24791590
D20_112_30_0009	Halonotius sp2	40_1	d__Archaea;p__Halobacteriota;c__Halobacteria;o__Halobacteriales;f__Haloferacaceae;g__Halonotius;s__	66.96	0.94	ERZ24791592
D20_112_30_0010	Halobellus sp1	45_1	d__Archaea;p__Halobacteriota;c__Halobacteria;o__Halobacteriales;f__Haloferacaceae;g__Halobellus;s__	83.16	5.88	ERZ24791593
D20_112_30_0011	B1-Br10-U2g21 sp2	114_1	d__Archaea;p__Nanohaloarchaeota;c__Nanosalinia;o__Nanosalinales;f__Nanosalinaceae;g__B1-Br10-U2g21;s__	60.65	0.11	ERZ24791594
D20_112_30_0012	Salinibacter sp7	27_1	d__Bacteria;p__Bacteroidota;c__Rhodothermia;o__Rhodothermales;f__Salinibacteraceae;g__Salinibacter;s__	64.03	6.4	ERZ24791595
D20_112_30_0013	Haloquadratum walsbyi	104_1	d__Archaea;p__Halobacteriota;c__Halobacteria;o__Halobacteriales;f__Haloferacaceae;g__Haloquadratum;s__Haloquadratum_walsbyi	84.73	1.45	ERZ24791596
D20_112_30_0014	Salinibacter ruber	25_1	d__Bacteria;p__Bacteroidota;c__Rhodothermia;o__Rhodothermales;f__Salinibacteraceae;g__Salinibacter;s__Salinibacter_ruber	74.14	2.01	ERZ24791598
D20_112_30_0015	CAILMK01 sp2	117_1	d__Bacteria;p__Bacteroidota;c__Bacteroidia;o__CAILMK01;f__;g__;s__	93.89	1.73	ERZ24791599
D20_112_30_0016	Haloglomus sp1	98_1	d__Archaea;p__Halobacteriota;c__Halobacteria;o__Halobacteriales;f__Haloarculaceae;g__Haloglomus;s__	51.63	1.67	ERZ24791600
D20_112_30_0017	Haloquadratum sp1	103_1	d__Archaea;p__Halobacteriota;c__Halobacteria;o__Halobacteriales;f__Haloferacaceae;g__Haloquadratum;s__	73.74	0.23	ERZ24791601
D20_112_30_0018	A07HB70 sp2	68_1	d__Archaea;p__Halobacteriota;c__Halobacteria;o__Halobacteriales;f__Haloferacaceae;g__A07HB70;s__	86.43	0.13	ERZ24791602
D20_112_30_0019	JAHENH01 sp2	34_1	d__Archaea;p__Halobacteriota;c__Halobacteria;o__JAHENH01;f__;g__;s__	75.77	0	ERZ24791603
D20_112_30_0020	UBA12402 sp2	18_1	d__Bacteria;p__Proteobacteria;c__Gammaproteobacteria;o__UBA12402;f__UBA12402;g__;s__	91.23	0.56	ERZ24791604
D20_112_30_0021	Halorubrum sp2	52_1	d__Archaea;p__Halobacteriota;c__Halobacteria;o__Halobacteriales;f__Haloferacaceae;g__Halorubrum;s__	66.84	0.01	ERZ24791605
D20_112_30_0022	Halorubrum sp3	53_1	d__Archaea;p__Halobacteriota;c__Halobacteria;o__Halobacteriales;f__Haloferacaceae;g__Halorubrum;s__	67.93	0.31	ERZ24791606
D20_112_30_0023	Haloglomus irregulare	100_1	d__Archaea;p__Halobacteriota;c__Halobacteria;o__Halobacteriales;f__Haloarculaceae;g__Haloglomus;s__Haloglomus_irregulare	94.43	0.82	ERZ24791607
D20_112_30_0024	Natronomonas sp6	94_1	d__Archaea;p__Halobacteriota;c__Halobacteria;o__Halobacteriales;f__Haloarculaceae;g__Natronomonas;s__	90.93	0.96	ERZ24791608
D20_112_30_0025	Halorientalis sp2	85_1	d__Archaea;p__Halobacteriota;c__Halobacteria;o__Halobacteriales;f__Haloarculaceae;g__Halorientalis;s__	57.89	3.4	ERZ24791609
D20_112_30_0026	Halovenus sp2	74_1	d__Archaea;p__Halobacteriota;c__Halobacteria;o__Halobacteriales;f__Haloarculaceae;g__Halovenus;s__	81.56	0.97	ERZ24791610
D20_112_30_0027	UBA12402 sp3	19_1	d__Bacteria;p__Proteobacteria;c__Gammaproteobacteria;o__UBA12402;f__UBA12402;g__;s__	70.3	2.36	ERZ24791611
D20_12_36_0001	Salinibacter sp5	25_6	d__Bacteria;p__Bacteroidota;c__Rhodothermia;o__Rhodothermales;f__Salinibacteraceae;g__Salinibacter;s__	52.92	9.92	ERZ24791613
D20_12_36_0002	Haloplanus sp1	61_1	d__Archaea;p__Halobacteriota;c__Halobacteria;o__Halobacteriales;f__Haloferacaceae;g__Haloplanus;s__	94.69	1.27	ERZ24791614
D20_12_36_0003	Salinibacteraceae sp1	22_1	d__Bacteria;p__Bacteroidota;c__Rhodothermia;o__Rhodothermales;f__Salinibacteraceae;g__;s__	87.12	0.33	ERZ24791615
D20_12_36_0004	Salinibacter sp6	26_1	d__Bacteria;p__Bacteroidota;c__Rhodothermia;o__Rhodothermales;f__Salinibacteraceae;g__Salinibacter;s__	81.84	2.69	ERZ24791616
D20_12_36_0005	Haloglomus sp1	98_1	d__Archaea;p__Halobacteriota;c__Halobacteria;o__Halobacteriales;f__Haloarculaceae;g__Haloglomus;s__	83.48	1.37	ERZ24791618
D20_12_36_0006	Halobellus sp3	47_1	d__Archaea;p__Halobacteriota;c__Halobacteria;o__Halobacteriales;f__Haloferacaceae;g__Halobellus;s__	59.79	1.08	ERZ24791619
D20_12_36_0007	Halorientalis sp2	85_1	d__Archaea;p__Halobacteriota;c__Halobacteria;o__Halobacteriales;f__Haloarculaceae;g__Halorientalis;s__	90.08	9.23	ERZ24791620
D20_12_36_0008	Halobellus sp2	46_1	d__Archaea;p__Halobacteriota;c__Halobacteria;o__Halobacteriales;f__Haloferacaceae;g__Halobellus;s__	58.17	6.53	ERZ24791621
D20_12_36_0009	Haloquadratum walsbyi	104_1	d__Archaea;p__Halobacteriota;c__Halobacteria;o__Halobacteriales;f__Haloferacaceae;g__Haloquadratum;s__Haloquadratum_walsbyi	71.17	0.07	ERZ24791622
D20_12_36_0010	Haloferacaceae sp1	43_1	d__Archaea;p__Halobacteriota;c__Halobacteria;o__Halobacteriales;f__Haloferacaceae;g__;s__	87.16	1.19	ERZ24791623
D20_12_36_0011	Natronomonas sp3	90_1	d__Archaea;p__Halobacteriota;c__Halobacteria;o__Halobacteriales;f__Haloarculaceae;g__Natronomonas;s__	77.22	3.03	ERZ24791624
D20_12_36_0012	Haloplanus salinus	62_1	d__Archaea;p__Halobacteriota;c__Halobacteria;o__Halobacteriales;f__Haloferacaceae;g__Haloplanus;s__Haloplanus_salinus	95.05	3.76	ERZ24791625
D20_12_36_0013	Salinibacter ruber	25_1	d__Bacteria;p__Bacteroidota;c__Rhodothermia;o__Rhodothermales;f__Salinibacteraceae;g__Salinibacter;s__Salinibacter_ruber	63.12	0.28	ERZ24791626
D20_12_36_0014	B1-Br10-U2g21 sp2	114_1	d__Archaea;p__Nanohaloarchaeota;c__Nanosalinia;o__Nanosalinales;f__Nanosalinaceae;g__B1-Br10-U2g21;s__	78.96	1.22	ERZ24791627
D20_12_36_0015	Nanosalina sp1	108_1	d__Archaea;p__Nanohaloarchaeota;c__Nanosalinia;o__Nanosalinales;f__Nanosalinaceae;g__Nanosalina;s__	74.07	1.72	ERZ24791628
D20_12_36_0016	Halobellus sp1	45_1	d__Archaea;p__Halobacteriota;c__Halobacteria;o__Halobacteriales;f__Haloferacaceae;g__Halobellus;s__	84.13	8.96	ERZ24791629
D20_12_36_0017	Halorubrum sp3	53_1	d__Archaea;p__Halobacteriota;c__Halobacteria;o__Halobacteriales;f__Haloferacaceae;g__Halorubrum;s__	72.52	5.48	ERZ24791630
D20_12_36_0018	Halomicrobium sp2	76_1	d__Archaea;p__Halobacteriota;c__Halobacteria;o__Halobacteriales;f__Haloarculaceae;g__Halomicrobium;s__	62.94	5.08	ERZ24791631
D20_12_36_0019	Halorubrum sp2	52_1	d__Archaea;p__Halobacteriota;c__Halobacteria;o__Halobacteriales;f__Haloferacaceae;g__Halorubrum;s__	57.59	0.02	ERZ24791632
D20_12_36_0020	Saliniarchaeum sp1	44_1	d__Archaea;p__Halobacteriota;c__Halobacteria;o__Halobacteriales;f__Salinarchaeaceae;g__Salinarchaeum;s__	84.4	0.03	ERZ24791633
D20_12_36_0021	Haloquadratum sp1	103_1	d__Archaea;p__Halobacteriota;c__Halobacteria;o__Halobacteriales;f__Haloferacaceae;g__Haloquadratum;s__	75.57	0.29	ERZ24791634
D20_12_36_0022	Haloglomus irregulare	100_1	d__Archaea;p__Halobacteriota;c__Halobacteria;o__Halobacteriales;f__Haloarculaceae;g__Haloglomus;s__Haloglomus_irregulare	94.95	1.6	ERZ24791635
D20_12_36_0023	Natronomonas sp4	91_1	d__Archaea;p__Halobacteriota;c__Halobacteria;o__Halobacteriales;f__Haloarculaceae;g__Natronomonas;s__	84	1.59	ERZ24791636
D20_12_36_0024	CBA1134 sp009184545	88_1	d__Archaea;p__Halobacteriota;c__Halobacteria;o__Halobacteriales;f__Haloarculaceae;g__CBA1134;s__CBA1134_sp009184545	85.1	4.03	ERZ24791638
D20_12_36_0025	Halorubrum sp8	58_1	d__Archaea;p__Halobacteriota;c__Halobacteria;o__Halobacteriales;f__Haloferacaceae;g__Halorubrum;s__	71.07	1.09	ERZ24791639
D20_12_36_0026	QS-5-70-15 sp1	35_1	d__Archaea;p__Halobacteriota;c__Halobacteria;o__Halobacteriales;f__Haloarculaceae;g__QS-5-70-15;s__	78.55	0.21	ERZ24791640
D20_12_36_0027	A07HB70 sp2	68_1	d__Archaea;p__Halobacteriota;c__Halobacteria;o__Halobacteriales;f__Haloferacaceae;g__A07HB70;s__	90.17	0.12	ERZ24791641
D20_12_36_0028	Natronomonas sp6	94_1	d__Archaea;p__Halobacteriota;c__Halobacteria;o__Halobacteriales;f__Haloarculaceae;g__Natronomonas;s__	92.44	4.2	ERZ24791642
D20_13_20_0001	Halobellus sp3	47_1	d__Archaea;p__Halobacteriota;c__Halobacteria;o__Halobacteriales;f__Haloferacaceae;g__Halobellus;s__	50.22	9.12	ERZ24791644
D20_13_20_0002	Halorubrum sp1	51_1	d__Archaea;p__Halobacteriota;c__Halobacteria;o__Halobacteriales;f__Haloferacaceae;g__Halorubrum;s__	53.18	7.26	ERZ24791645
D20_13_20_0003	Haloquadratum walsbyi	104_1	d__Archaea;p__Halobacteriota;c__Halobacteria;o__Halobacteriales;f__Haloferacaceae;g__Haloquadratum;s__Haloquadratum_walsbyi	74.61	0.01	ERZ24791646
D20_13_20_0004	Salinibacter sp6	26_1	d__Bacteria;p__Bacteroidota;c__Rhodothermia;o__Rhodothermales;f__Salinibacteraceae;g__Salinibacter;s__	83.73	3.88	ERZ24791647
D20_13_20_0005	Haloglomus sp1	98_1	d__Archaea;p__Halobacteriota;c__Halobacteria;o__Halobacteriales;f__Haloarculaceae;g__Haloglomus;s__	91.14	4.11	ERZ24791648
D20_13_20_0006	Haloplanus sp1	61_1	d__Archaea;p__Halobacteriota;c__Halobacteria;o__Halobacteriales;f__Haloferacaceae;g__Haloplanus;s__	82.38	0.3	ERZ24791649
D20_13_20_0007	Saliniarchaeum sp1	44_1	d__Archaea;p__Halobacteriota;c__Halobacteria;o__Halobacteriales;f__Salinarchaeaceae;g__Salinarchaeum;s__	79.29	0.2	ERZ24791650
D20_13_20_0008	Natronomonas sp4	91_1	d__Archaea;p__Halobacteriota;c__Halobacteria;o__Halobacteriales;f__Haloarculaceae;g__Natronomonas;s__	91.68	2.48	ERZ24791651
D20_13_20_0009	Halobellus sp2	46_1	d__Archaea;p__Halobacteriota;c__Halobacteria;o__Halobacteriales;f__Haloferacaceae;g__Halobellus;s__	60.86	6.3	ERZ24791652
D20_13_20_0010	Halorientalis sp2	85_1	d__Archaea;p__Halobacteriota;c__Halobacteria;o__Halobacteriales;f__Haloarculaceae;g__Halorientalis;s__	98.08	2.74	ERZ24791653
D20_13_20_0011	Natronomonas sp3	90_1	d__Archaea;p__Halobacteriota;c__Halobacteria;o__Halobacteriales;f__Haloarculaceae;g__Natronomonas;s__	77.73	4.83	ERZ24791655
D20_13_20_0012	Halobellus sp1	45_1	d__Archaea;p__Halobacteriota;c__Halobacteria;o__Halobacteriales;f__Haloferacaceae;g__Halobellus;s__	68.25	8.18	ERZ24791656
D20_13_20_0013	JAHENH01 sp2	34_1	d__Archaea;p__Halobacteriota;c__Halobacteria;o__JAHENH01;f__;g__;s__	56.12	0	ERZ24791657
D20_13_20_0014	Nanosalina sp1	108_1	d__Archaea;p__Nanohaloarchaeota;c__Nanosalinia;o__Nanosalinales;f__Nanosalinaceae;g__Nanosalina;s__	64.36	1.15	ERZ24791658
D20_13_20_0015	Salinibacteraceae sp1	22_1	d__Bacteria;p__Bacteroidota;c__Rhodothermia;o__Rhodothermales;f__Salinibacteraceae;g__;s__	86.74	0.52	ERZ24791659
D20_13_20_0016	Haloplanus salinus	62_1	d__Archaea;p__Halobacteriota;c__Halobacteria;o__Halobacteriales;f__Haloferacaceae;g__Haloplanus;s__Haloplanus_salinus	88.62	1.34	ERZ24791661
D20_13_20_0017	Salinibacter ruber	25_1	d__Bacteria;p__Bacteroidota;c__Rhodothermia;o__Rhodothermales;f__Salinibacteraceae;g__Salinibacter;s__Salinibacter_ruber	64.36	2	ERZ24791662
D20_13_20_0018	Haloglomus irregulare	100_1	d__Archaea;p__Halobacteriota;c__Halobacteria;o__Halobacteriales;f__Haloarculaceae;g__Haloglomus;s__Haloglomus_irregulare	92.98	1.28	ERZ24791663
D20_13_20_0019	Haloquadratum sp1	103_1	d__Archaea;p__Halobacteriota;c__Halobacteria;o__Halobacteriales;f__Haloferacaceae;g__Haloquadratum;s__	72.25	0.16	ERZ24791664
D20_13_20_0020	Halorubrum sp8	58_1	d__Archaea;p__Halobacteriota;c__Halobacteria;o__Halobacteriales;f__Haloferacaceae;g__Halorubrum;s__	70.96	1.04	ERZ24791665
D20_13_20_0021	CBA1134 sp009184545	88_1	d__Archaea;p__Halobacteriota;c__Halobacteria;o__Halobacteriales;f__Haloarculaceae;g__CBA1134;s__CBA1134_sp009184545	87.28	2.29	ERZ24791666
D20_13_20_0022	CAILMK01 sp2	117_1	d__Bacteria;p__Bacteroidota;c__Bacteroidia;o__CAILMK01;f__JACPUW01;g__;s__	98.04	0.13	ERZ24791667
D20_13_20_0023	QS-5-70-15 sp1	35_1	d__Archaea;p__Halobacteriota;c__Halobacteria;o__Halobacteriales;f__Haloarculaceae;g__QS-5-70-15;s__	80.85	0.33	ERZ24791668
D20_13_20_0024	Halorientalis sp1	82_1	d__Archaea;p__Halobacteriota;c__Halobacteria;o__Halobacteriales;f__Haloarculaceae;g__Halorientalis;s__	76.45	5.23	ERZ24791669
D20_13_20_0025	A07HB70 sp2	68_1	d__Archaea;p__Halobacteriota;c__Halobacteria;o__Halobacteriales;f__Haloferacaceae;g__A07HB70;s__	88.93	0.21	ERZ24791670
D20_13_20_0026	Halorubrum sp3	53_1	d__Archaea;p__Halobacteriota;c__Halobacteria;o__Halobacteriales;f__Haloferacaceae;g__Halorubrum;s__	72.34	2.66	ERZ24791671
D20_13_20_0027	Halorubrum sp2	52_1	d__Archaea;p__Halobacteriota;c__Halobacteria;o__Halobacteriales;f__Haloferacaceae;g__Halorubrum;s__	57.57	0.44	ERZ24791672
D20_13_20_0028	Haloferacaceae sp1	43_1	d__Archaea;p__Halobacteriota;c__Halobacteria;o__Halobacteriales;f__Haloferacaceae;g__;s__	89.39	1.29	ERZ24791673
D20_13_20_0029	B1-Br10-U2g21 sp2	114_1	d__Archaea;p__Nanohaloarchaeota;c__Nanosalinia;o__Nanosalinales;f__Nanosalinaceae;g__B1-Br10-U2g21;s__	54.91	0.16	ERZ24791674
D20_13_20_0030	Halorubrum sp4	54_1	d__Archaea;p__Halobacteriota;c__Halobacteria;o__Halobacteriales;f__Haloferacaceae;g__Halorubrum;s__	52.75	2.58	ERZ24791675
D20_13_20_0031	Halomicrobium sp2	76_1	d__Archaea;p__Halobacteriota;c__Halobacteria;o__Halobacteriales;f__Haloarculaceae;g__Halomicrobium;s__	64.16	3.45	ERZ24791676
D20_13_20_0032	Natronomonas sp6	94_1	d__Archaea;p__Halobacteriota;c__Halobacteria;o__Halobacteriales;f__Haloarculaceae;g__Natronomonas;s__	90.58	5.45	ERZ24791678
D20_146_36_0001	CAILMK01 sp2	117_1	d__Bacteria;p__Bacteroidota;c__Bacteroidia;o__CAILMK01;f__;g__;s__	88.39	1.16	ERZ24791679
D20_146_36_0002	Salinibacter sp6	26_1	d__Bacteria;p__Bacteroidota;c__Rhodothermia;o__Rhodothermales;f__Salinibacteraceae;g__Salinibacter;s__	84.13	9.6	ERZ24791680
D20_146_36_0003	Halorubrum sp12	60_0	d__Archaea;p__Halobacteriota;c__Halobacteria;o__Halobacteriales;f__Haloferacaceae;g__Halorubrum;s__	62.91	1.41	ERZ24791681
D20_146_36_0004	Halobellus sp3	47_1	d__Archaea;p__Halobacteriota;c__Halobacteria;o__Halobacteriales;f__Haloferacaceae;g__Halobellus;s__	61.82	7.99	ERZ24791682
D20_146_36_0005	Salinirussus sp2	96_1	d__Archaea;p__Halobacteriota;c__Halobacteria;o__Halobacteriales;f__Haloarculaceae;g__Salinirussus;s__	50.47	5.2	ERZ24791684
D20_146_36_0006	Halovenus sp2	74_1	d__Archaea;p__Halobacteriota;c__Halobacteria;o__Halobacteriales;f__Haloarculaceae;g__Halovenus;s__	87.21	0.57	ERZ24791685
D20_146_36_0007	Salinibacter sp7	27_1	d__Bacteria;p__Bacteroidota;c__Rhodothermia;o__Rhodothermales;f__Salinibacteraceae;g__Salinibacter;s__	81.55	1.43	ERZ24791686
D20_146_36_0008	Natronomonas sp3	90_1	d__Archaea;p__Halobacteriota;c__Halobacteria;o__Halobacteriales;f__Haloarculaceae;g__Natronomonas;s__	52.17	0.29	ERZ24791687
D20_146_36_0009	Halonotius sp2	40_1	d__Archaea;p__Halobacteriota;c__Halobacteria;o__Halobacteriales;f__Haloferacaceae;g__Halonotius;s__	71.59	5.35	ERZ24791688
D20_146_36_0010	Halorubrum sp10	58_3	d__Archaea;p__Halobacteriota;c__Halobacteria;o__Halobacteriales;f__Haloferacaceae;g__Halorubrum;s__	75.78	4.15	ERZ24791689
D20_146_36_0011	Salinirussus sp1	95_1	d__Archaea;p__Halobacteriota;c__Halobacteria;o__Halobacteriales;f__Haloarculaceae;g__Salinirussus;s__	81.76	0.16	ERZ24791690
D20_146_36_0012	Halobellus sp1	45_1	d__Archaea;p__Halobacteriota;c__Halobacteria;o__Halobacteriales;f__Haloferacaceae;g__Halobellus;s__	69.3	0.18	ERZ24791691
D20_146_36_0013	Halorubrum sp8	58_1	d__Archaea;p__Halobacteriota;c__Halobacteria;o__Halobacteriales;f__Haloferacaceae;g__Halorubrum;s__	78.31	1.82	ERZ24791692
D20_146_36_0014	Haloquadratum walsbyi	104_1	d__Archaea;p__Halobacteriota;c__Halobacteria;o__Halobacteriales;f__Haloferacaceae;g__Haloquadratum;s__Haloquadratum_walsbyi	85.66	0.41	ERZ24791693
D20_146_36_0015	Halorubrum sp3	53_1	d__Archaea;p__Halobacteriota;c__Halobacteria;o__Halobacteriales;f__Haloferacaceae;g__Halorubrum;s__	67.22	1.24	ERZ24791694
D20_146_36_0016	JAHENH01 sp2	34_1	d__Archaea;p__Halobacteriota;c__Halobacteria;o__JAHENH01;f__;g__;s__	84.98	0.05	ERZ24791696
D20_146_36_0017	B1-Br10-U2g21 sp2	114_1	d__Archaea;p__Nanohaloarchaeota;c__Nanosalinia;o__Nanosalinales;f__Nanosalinaceae;g__B1-Br10-U2g21;s__	52.93	0.56	ERZ24791697
D20_146_36_0018	A07HB70 sp2	68_1	d__Archaea;p__Halobacteriota;c__Halobacteria;o__Halobacteriales;f__Haloferacaceae;g__A07HB70;s__	89.84	0.04	ERZ24791698
D20_146_36_0019	Natronomonas sp4	91_1	d__Archaea;p__Halobacteriota;c__Halobacteria;o__Halobacteriales;f__Haloarculaceae;g__Natronomonas;s__	76.51	4.44	ERZ24791699
D20_146_36_0020	Halorubrum sp2	52_1	d__Archaea;p__Halobacteriota;c__Halobacteria;o__Halobacteriales;f__Haloferacaceae;g__Halorubrum;s__	65.8	0.66	ERZ24791701
D20_146_36_0021	Haloglomus irregulare	100_1	d__Archaea;p__Halobacteriota;c__Halobacteria;o__Halobacteriales;f__Haloarculaceae;g__Haloglomus;s__Haloglomus_irregulare	92.81	0.65	ERZ24791702
D20_146_36_0022	Natronomonas sp6	94_1	d__Archaea;p__Halobacteriota;c__Halobacteria;o__Halobacteriales;f__Haloarculaceae;g__Natronomonas;s__	92.51	1.01	ERZ24791703
D20_146_36_0023	Haloquadratum sp1	103_1	d__Archaea;p__Halobacteriota;c__Halobacteria;o__Halobacteriales;f__Haloferacaceae;g__Haloquadratum;s__	72.6	0.18	ERZ24791704
D20_146_36_0024	Halobellus sp6	50_1	d__Archaea;p__Halobacteriota;c__Halobacteria;o__Halobacteriales;f__Haloferacaceae;g__Halobellus;s__	63.48	4.09	ERZ24791705
D20_146_36_0025	Salinibacter ruber	25_1	d__Bacteria;p__Bacteroidota;c__Rhodothermia;o__Rhodothermales;f__Salinibacteraceae;g__Salinibacter;s__Salinibacter_ruber	50.88	0.12	ERZ24791706
D20_146_36_0026	Haloquadratum sp2	105_1	d__Archaea;p__Halobacteriota;c__Halobacteria;o__Halobacteriales;f__Haloferacaceae;g__Haloquadratum;s__Haloquadratum_walsbyi_A	61.4	0.45	ERZ24791707
D20_147_20_0001	Haloquadratum sp1	103_1	d__Archaea;p__Halobacteriota;c__Halobacteria;o__Halobacteriales;f__Haloferacaceae;g__Haloquadratum;s__	74.04	0.37	ERZ24791708
D20_147_20_0002	A07HB70 sp2	68_1	d__Archaea;p__Halobacteriota;c__Halobacteria;o__Halobacteriales;f__Haloferacaceae;g__A07HB70;s__	72.63	0.81	ERZ24791709
D20_147_20_0003	Haloquadratum walsbyi	104_1	d__Archaea;p__Halobacteriota;c__Halobacteria;o__Halobacteriales;f__Haloferacaceae;g__Haloquadratum;s__Haloquadratum_walsbyi	88.79	0.11	ERZ24791710
D20_147_20_0004	Halorubrum sp3	53_1	d__Archaea;p__Halobacteriota;c__Halobacteria;o__Halobacteriales;f__Haloferacaceae;g__Halorubrum;s__	76.71	0.14	ERZ24791711
D20_147_20_0005	Halonotius sp2	40_1	d__Archaea;p__Halobacteriota;c__Halobacteria;o__Halobacteriales;f__Haloferacaceae;g__Halonotius;s__	67.42	1.1	ERZ24791712
D20_147_20_0006	Haloglomus irregulare	100_1	d__Archaea;p__Halobacteriota;c__Halobacteria;o__Halobacteriales;f__Haloarculaceae;g__Haloglomus;s__Haloglomus_irregulare	75.96	2.56	ERZ24791713
D20_147_20_0007	Salinibacter ruber	25_1	d__Bacteria;p__Bacteroidota;c__Rhodothermia;o__Rhodothermales;f__Salinibacteraceae;g__Salinibacter;s__Salinibacter_ruber	68.53	0.53	ERZ24791714
D20_147_20_0008	Halonotius pteroides	42_1	d__Archaea;p__Halobacteriota;c__Halobacteria;o__Halobacteriales;f__Haloferacaceae;g__Halonotius;s__Halonotius_pteroides	51.08	1.9	ERZ24791715
D20_147_20_0009	Natronomonas sp6	94_1	d__Archaea;p__Halobacteriota;c__Halobacteria;o__Halobacteriales;f__Haloarculaceae;g__Natronomonas;s__	91.42	1.42	ERZ24791716
D20_147_20_0010	Halorubrum sp2	52_1	d__Archaea;p__Halobacteriota;c__Halobacteria;o__Halobacteriales;f__Haloferacaceae;g__Halorubrum;s__	65.31	0.09	ERZ24791717
D20_147_20_0011	B1-Br10-U2g21 sp2	114_1	d__Archaea;p__Nanohaloarchaeota;c__Nanosalinia;o__Nanosalinales;f__Nanosalinaceae;g__B1-Br10-U2g21;s__	85.92	0.84	ERZ24791718
D20_16_21_0001	Salinibacter sp6	26_1	d__Bacteria;p__Bacteroidota;c__Rhodothermia;o__Rhodothermales;f__Salinibacteraceae;g__Salinibacter;s__	80.61	3.65	ERZ24791719
D20_16_21_0002	Haloquadratum walsbyi	104_1	d__Archaea;p__Halobacteriota;c__Halobacteria;o__Halobacteriales;f__Haloferacaceae;g__Haloquadratum;s__Haloquadratum_walsbyi	74.26	0.4	ERZ24791720
D20_16_21_0003	Natronomonas sp4	91_1	d__Archaea;p__Halobacteriota;c__Halobacteria;o__Halobacteriales;f__Haloarculaceae;g__Natronomonas;s__	92.21	1.53	ERZ24791721
D20_16_21_0004	Halobellus sp1	45_1	d__Archaea;p__Halobacteriota;c__Halobacteria;o__Halobacteriales;f__Haloferacaceae;g__Halobellus;s__	70.84	3.02	ERZ24791722
D20_16_21_0005	Halorientalis sp2	85_1	d__Archaea;p__Halobacteriota;c__Halobacteria;o__Halobacteriales;f__Haloarculaceae;g__Halorientalis;s__	99.75	4.48	ERZ24791723
D20_16_21_0006	Halobellus sp3	47_1	d__Archaea;p__Halobacteriota;c__Halobacteria;o__Halobacteriales;f__Haloferacaceae;g__Halobellus;s__	65.14	7.79	ERZ24791724
D20_16_21_0007	Haloplanus sp1	61_1	d__Archaea;p__Halobacteriota;c__Halobacteria;o__Halobacteriales;f__Haloferacaceae;g__Haloplanus;s__	77.01	0.44	ERZ24791725
D20_16_21_0008	Salinibacter ruber	25_1	d__Bacteria;p__Bacteroidota;c__Rhodothermia;o__Rhodothermales;f__Salinibacteraceae;g__Salinibacter;s__Salinibacter_ruber	65.18	3.01	ERZ24791726
D20_16_21_0009	Salinibacteraceae sp1	22_1	d__Bacteria;p__Bacteroidota;c__Rhodothermia;o__Rhodothermales;f__Salinibacteraceae;g__;s__	97.77	2.55	ERZ24791727
D20_16_21_0010	CAILMK01 sp2	117_1	d__Bacteria;p__Bacteroidota;c__Bacteroidia;o__CAILMK01;f__JACPUW01;g__;s__	98.76	0.11	ERZ24791728
D20_16_21_0011	Natronomonas sp6	94_1	d__Archaea;p__Halobacteriota;c__Halobacteria;o__Halobacteriales;f__Haloarculaceae;g__Natronomonas;s__	94.07	1.06	ERZ24791729
D20_16_21_0012	Halorubrum sp8	58_1	d__Archaea;p__Halobacteriota;c__Halobacteria;o__Halobacteriales;f__Haloferacaceae;g__Halorubrum;s__	71.14	0.7	ERZ24791730
D20_16_21_0013	Haloglomus sp1	98_1	d__Archaea;p__Halobacteriota;c__Halobacteria;o__Halobacteriales;f__Haloarculaceae;g__Haloglomus;s__	86.13	3.51	ERZ24791731
D20_16_21_0014	A07HB70 sp2	68_1	d__Archaea;p__Halobacteriota;c__Halobacteria;o__Halobacteriales;f__Haloferacaceae;g__A07HB70;s__	90.23	0.84	ERZ24791732
D20_16_21_0015	Halorubrum sp3	53_1	d__Archaea;p__Halobacteriota;c__Halobacteria;o__Halobacteriales;f__Haloferacaceae;g__Halorubrum;s__	69.81	2.95	ERZ24791733
D20_16_21_0016	Halomicrobium sp2	76_1	d__Archaea;p__Halobacteriota;c__Halobacteria;o__Halobacteriales;f__Haloarculaceae;g__Halomicrobium;s__	60.74	9.9	ERZ24791734
D20_16_21_0017	Halorubrum sp4	54_1	d__Archaea;p__Halobacteriota;c__Halobacteria;o__Halobacteriales;f__Haloferacaceae;g__Halorubrum;s__	53.51	2.09	ERZ24791735
D20_16_21_0018	CBA1134 sp009184545	88_1	d__Archaea;p__Halobacteriota;c__Halobacteria;o__Halobacteriales;f__Haloarculaceae;g__CBA1134;s__CBA1134_sp009184545	81.54	0.79	ERZ24791736
D20_16_21_0019	Nanosalina sp1	108_1	d__Archaea;p__Nanohaloarchaeota;c__Nanosalinia;o__Nanosalinales;f__Nanosalinaceae;g__Nanosalina;s__	86.61	0.1	ERZ24791737
D20_16_21_0020	Halorubrum sp2	52_1	d__Archaea;p__Halobacteriota;c__Halobacteria;o__Halobacteriales;f__Haloferacaceae;g__Halorubrum;s__	63.99	0.82	ERZ24791738
D20_16_21_0021	Haloquadratum sp1	103_1	d__Archaea;p__Halobacteriota;c__Halobacteria;o__Halobacteriales;f__Haloferacaceae;g__Haloquadratum;s__	73.96	0.15	ERZ24791739
D20_16_21_0022	Haloglomus irregulare	100_1	d__Archaea;p__Halobacteriota;c__Halobacteria;o__Halobacteriales;f__Haloarculaceae;g__Haloglomus;s__Haloglomus_irregulare	93.99	0.9	ERZ24791740
D20_16_21_0023	Saliniarchaeum sp1	44_1	d__Archaea;p__Halobacteriota;c__Halobacteria;o__Halobacteriales;f__Salinarchaeaceae;g__Salinarchaeum;s__	92.24	2.51	ERZ24791744
D20_16_21_0024	QS-5-70-15 sp1	35_1	d__Archaea;p__Halobacteriota;c__Halobacteria;o__Halobacteriales;f__Haloarculaceae;g__QS-5-70-15;s__	80.36	0	ERZ24791745
D20_16_21_0025	Halorientalis sp1	82_1	d__Archaea;p__Halobacteriota;c__Halobacteria;o__Halobacteriales;f__Haloarculaceae;g__Halorientalis;s__	73.64	4.98	ERZ24791746
D20_16_21_0026	Haloferacaceae sp1	43_1	d__Archaea;p__Halobacteriota;c__Halobacteria;o__Halobacteriales;f__Haloferacaceae;g__;s__	90.68	1.53	ERZ24791747
D20_16_21_0027	Natronomonas sp3	90_1	d__Archaea;p__Halobacteriota;c__Halobacteria;o__Halobacteriales;f__Haloarculaceae;g__Natronomonas;s__	74.11	2.48	ERZ24791748
D20_23_25_0001	Natronomonas sp6	94_1	d__Archaea;p__Halobacteriota;c__Halobacteria;o__Halobacteriales;f__Haloarculaceae;g__Natronomonas;s__	91.96	4.66	ERZ24791749
D20_23_25_0002	Halorientalis sp2	85_1	d__Archaea;p__Halobacteriota;c__Halobacteria;o__Halobacteriales;f__Haloarculaceae;g__Halorientalis;s__	98.55	2.48	ERZ24791750
D20_23_25_0003	Salinibacter sp6	26_1	d__Bacteria;p__Bacteroidota;c__Rhodothermia;o__Rhodothermales;f__Salinibacteraceae;g__Salinibacter;s__	83.8	2.41	ERZ24791751
D20_23_25_0004	Halobellus sp2	46_1	d__Archaea;p__Halobacteriota;c__Halobacteria;o__Halobacteriales;f__Haloferacaceae;g__Halobellus;s__	52.98	7.28	ERZ24791752
D20_23_25_0005	Haloplanus salinus	62_1	d__Archaea;p__Halobacteriota;c__Halobacteria;o__Halobacteriales;f__Haloferacaceae;g__Haloplanus;s__Haloplanus_salinus	89.47	1.26	ERZ24791753
D20_23_25_0006	Haloferacaceae sp1	43_1	d__Archaea;p__Halobacteriota;c__Halobacteria;o__Halobacteriales;f__Haloferacaceae;g__;s__	90.79	0.84	ERZ24791754
D20_23_25_0007	CBA1134 sp009184545	88_1	d__Archaea;p__Halobacteriota;c__Halobacteria;o__Halobacteriales;f__Haloarculaceae;g__CBA1134;s__CBA1134_sp009184545	89.44	0.52	ERZ24791755
D20_23_25_0008	Haloquadratum walsbyi	104_1	d__Archaea;p__Halobacteriota;c__Halobacteria;o__Halobacteriales;f__Haloferacaceae;g__Haloquadratum;s__Haloquadratum_walsbyi	77.59	0.46	ERZ24791756
D20_23_25_0009	Halonotius sp2	40_1	d__Archaea;p__Halobacteriota;c__Halobacteria;o__Halobacteriales;f__Haloferacaceae;g__Halonotius;s__	55.7	7.57	ERZ24791757
D20_23_25_0010	Halobellus sp3	47_1	d__Archaea;p__Halobacteriota;c__Halobacteria;o__Halobacteriales;f__Haloferacaceae;g__Halobellus;s__	59.57	4.52	ERZ24791758
D20_23_25_0011	Halorientalis sp1	82_1	d__Archaea;p__Halobacteriota;c__Halobacteria;o__Halobacteriales;f__Haloarculaceae;g__Halorientalis;s__	83.2	4.36	ERZ24791759
D20_23_25_0012	Haloglomus irregulare	100_1	d__Archaea;p__Halobacteriota;c__Halobacteria;o__Halobacteriales;f__Haloarculaceae;g__Haloglomus;s__Haloglomus_irregulare	91.49	0.69	ERZ24791760
D20_23_25_0013	Halorubrum sp4	54_1	d__Archaea;p__Halobacteriota;c__Halobacteria;o__Halobacteriales;f__Haloferacaceae;g__Halorubrum;s__	54.38	2.05	ERZ24791761
D20_23_25_0014	Salinibacteraceae sp1	22_1	d__Bacteria;p__Bacteroidota;c__Rhodothermia;o__Rhodothermales;f__Salinibacteraceae;g__;s__	84.68	0.26	ERZ24791762
D20_23_25_0015	Natronomonas sp4	91_1	d__Archaea;p__Halobacteriota;c__Halobacteria;o__Halobacteriales;f__Haloarculaceae;g__Natronomonas;s__	91.94	1.04	ERZ24791763
D20_23_25_0016	Halobellus sp1	45_1	d__Archaea;p__Halobacteriota;c__Halobacteria;o__Halobacteriales;f__Haloferacaceae;g__Halobellus;s__	59.12	0.08	ERZ24791764
D20_23_25_0017	CAILMK01 sp2	117_1	d__Bacteria;p__Bacteroidota;c__Bacteroidia;o__CAILMK01;f__;g__;s__	86.85	0.17	ERZ24791765
D20_23_25_0018	Nanosalina sp1	108_1	d__Archaea;p__Nanohaloarchaeota;c__Nanosalinia;o__Nanosalinales;f__Nanosalinaceae;g__Nanosalina;s__	93.19	1.19	ERZ24791766
D20_23_25_0019	Saliniarchaeum sp1	44_1	d__Archaea;p__Halobacteriota;c__Halobacteria;o__Halobacteriales;f__Salinarchaeaceae;g__Salinarchaeum;s__	87.22	0.72	ERZ24791767
D20_23_25_0020	Haloquadratum sp1	103_1	d__Archaea;p__Halobacteriota;c__Halobacteria;o__Halobacteriales;f__Haloferacaceae;g__Haloquadratum;s__	73.21	0.12	ERZ24791768
D20_23_25_0021	Halorubrum sp8	58_1	d__Archaea;p__Halobacteriota;c__Halobacteria;o__Halobacteriales;f__Haloferacaceae;g__Halorubrum;s__	77.15	0.45	ERZ24791769
D20_23_25_0022	Haloplanus sp1	61_1	d__Archaea;p__Halobacteriota;c__Halobacteria;o__Halobacteriales;f__Haloferacaceae;g__Haloplanus;s__	76.2	1.21	ERZ24791770
D20_23_25_0023	Natronomonas sp3	90_1	d__Archaea;p__Halobacteriota;c__Halobacteria;o__Halobacteriales;f__Haloarculaceae;g__Natronomonas;s__	74.77	0.34	ERZ24791771
D20_23_25_0024	Salinibacter ruber	25_1	d__Bacteria;p__Bacteroidota;c__Rhodothermia;o__Rhodothermales;f__Salinibacteraceae;g__Salinibacter;s__Salinibacter_ruber	51.2	0.1	ERZ24791772
D20_23_25_0025	QS-5-70-15 sp1	35_1	d__Archaea;p__Halobacteriota;c__Halobacteria;o__Halobacteriales;f__Haloarculaceae;g__QS-5-70-15;s__	80.92	0.46	ERZ24791773
D20_23_25_0026	A07HB70 sp2	68_1	d__Archaea;p__Halobacteriota;c__Halobacteria;o__Halobacteriales;f__Haloferacaceae;g__A07HB70;s__	90.71	0	ERZ24791774
D20_23_25_0027	Halorubrum sp2	52_1	d__Archaea;p__Halobacteriota;c__Halobacteria;o__Halobacteriales;f__Haloferacaceae;g__Halorubrum;s__	62.25	0	ERZ24791775
D20_23_25_0028	Halorubrum sp3	53_1	d__Archaea;p__Halobacteriota;c__Halobacteria;o__Halobacteriales;f__Haloferacaceae;g__Halorubrum;s__	66.37	5.03	ERZ24791776
D20_275_25_0001	Haloquadratum walsbyi	104_1	d__Archaea;p__Halobacteriota;c__Halobacteria;o__Halobacteriales;f__Haloferacaceae;g__Haloquadratum;s__Haloquadratum_walsbyi	90.19	0.63	ERZ24791777
D20_275_25_0002	Halonotius sp2	40_1	d__Archaea;p__Halobacteriota;c__Halobacteria;o__Halobacteriales;f__Haloferacaceae;g__Halonotius;s__	65.11	0.27	ERZ24791778
D20_275_25_0003	Halorubrum sp3	53_1	d__Archaea;p__Halobacteriota;c__Halobacteria;o__Halobacteriales;f__Haloferacaceae;g__Halorubrum;s__	77.17	0.65	ERZ24791779
D20_275_25_0004	Halorubrum sp2	52_1	d__Archaea;p__Halobacteriota;c__Halobacteria;o__Halobacteriales;f__Haloferacaceae;g__Halorubrum;s__	82.82	0	ERZ24791780
D20_275_25_0005	Haloquadratum sp1	103_1	d__Archaea;p__Halobacteriota;c__Halobacteria;o__Halobacteriales;f__Haloferacaceae;g__Haloquadratum;s__	74.48	0.22	ERZ24791781
D20_275_25_0006	A07HB70 sp2	68_1	d__Archaea;p__Halobacteriota;c__Halobacteria;o__Halobacteriales;f__Haloferacaceae;g__A07HB70;s__	88.93	0.06	ERZ24791782
D20_275_25_0007	Salinirussus sp1	95_1	d__Archaea;p__Halobacteriota;c__Halobacteria;o__Halobacteriales;f__Haloarculaceae;g__Salinirussus;s__	72.53	1.43	ERZ24791783
D20_275_25_0008	B1-Br10-U2g21 sp2	114_1	d__Archaea;p__Nanohaloarchaeota;c__Nanosalinia;o__Nanosalinales;f__Nanosalinaceae;g__B1-Br10-U2g21;s__	69.34	0.62	ERZ24791784
D20_275_25_0009	Natronomonas sp6	94_1	d__Archaea;p__Halobacteriota;c__Halobacteria;o__Halobacteriales;f__Haloarculaceae;g__Natronomonas;s__	89.87	2.45	ERZ24791785
D20_33_36_0001	Haloplanus salinus	62_1	d__Archaea;p__Halobacteriota;c__Halobacteria;o__Halobacteriales;f__Haloferacaceae;g__Haloplanus;s__Haloplanus_salinus	82.55	3	ERZ24791803
D20_33_36_0002	Haloglomus sp1	98_1	d__Archaea;p__Halobacteriota;c__Halobacteria;o__Halobacteriales;f__Haloarculaceae;g__Haloglomus;s__	89.16	5.09	ERZ24791804
D20_33_36_0003	Natronomonas sp4	91_1	d__Archaea;p__Halobacteriota;c__Halobacteria;o__Halobacteriales;f__Haloarculaceae;g__Natronomonas;s__	96.81	4.78	ERZ24791805
D20_33_36_0004	Halorubrum sp4	54_1	d__Archaea;p__Halobacteriota;c__Halobacteria;o__Halobacteriales;f__Haloferacaceae;g__Halorubrum;s__	65	6.74	ERZ24791806
D20_33_36_0005	QS-5-70-15 sp1	35_1	d__Archaea;p__Halobacteriota;c__Halobacteria;o__Halobacteriales;f__Haloarculaceae;g__QS-5-70-15;s__	62.24	0.71	ERZ24791807
D20_33_36_0006	CBA1134 sp009184545	88_1	d__Archaea;p__Halobacteriota;c__Halobacteria;o__Halobacteriales;f__Haloarculaceae;g__CBA1134;s__CBA1134_sp009184545	81.82	0.64	ERZ24791808
D20_33_36_0007	Salinibacter sp6	26_1	d__Bacteria;p__Bacteroidota;c__Rhodothermia;o__Rhodothermales;f__Salinibacteraceae;g__Salinibacter;s__	84.69	1.79	ERZ24791809
D20_33_36_0008	Halobellus sp3	47_1	d__Archaea;p__Halobacteriota;c__Halobacteria;o__Halobacteriales;f__Haloferacaceae;g__Halobellus;s__	50.98	2.51	ERZ24791810
D20_33_36_0009	Natronomonas sp3	90_1	d__Archaea;p__Halobacteriota;c__Halobacteria;o__Halobacteriales;f__Haloarculaceae;g__Natronomonas;s__	86.42	0.23	ERZ24791811
D20_33_36_0010	Haloquadratum walsbyi	104_1	d__Archaea;p__Halobacteriota;c__Halobacteria;o__Halobacteriales;f__Haloferacaceae;g__Haloquadratum;s__Haloquadratum_walsbyi	86.95	0.37	ERZ24791812
D20_33_36_0011	Saliniarchaeum sp1	44_1	d__Archaea;p__Halobacteriota;c__Halobacteria;o__Halobacteriales;f__Salinarchaeaceae;g__Salinarchaeum;s__	81.37	0.68	ERZ24791813
D20_33_36_0012	Salinibacteraceae sp1	22_1	d__Bacteria;p__Bacteroidota;c__Rhodothermia;o__Rhodothermales;f__Salinibacteraceae;g__;s__	87.23	0.7	ERZ24791814
D20_33_36_0013	A07HB70 sp2	68_1	d__Archaea;p__Halobacteriota;c__Halobacteria;o__Halobacteriales;f__Haloferacaceae;g__A07HB70;s__	89.01	1.06	ERZ24791815
D20_33_36_0014	Halorubrum sp3	53_1	d__Archaea;p__Halobacteriota;c__Halobacteria;o__Halobacteriales;f__Haloferacaceae;g__Halorubrum;s__	68.38	3.01	ERZ24791816
D20_33_36_0015	Halorubrum sp2	52_1	d__Archaea;p__Halobacteriota;c__Halobacteria;o__Halobacteriales;f__Haloferacaceae;g__Halorubrum;s__	60.93	0.88	ERZ24791817
D20_33_36_0016	Halorientalis sp1	82_1	d__Archaea;p__Halobacteriota;c__Halobacteria;o__Halobacteriales;f__Haloarculaceae;g__Halorientalis;s__	57.81	5.82	ERZ24791818
D20_33_36_0017	JAHENH01 sp2	34_1	d__Archaea;p__Halobacteriota;c__Halobacteria;o__JAHENH01;f__;g__;s__	65.82	0.09	ERZ24791819
D20_33_36_0018	Nanosalina sp1	108_1	d__Archaea;p__Nanohaloarchaeota;c__Nanosalinia;o__Nanosalinales;f__Nanosalinaceae;g__Nanosalina;s__	93.43	1.9	ERZ24791820
D20_33_36_0019	Haloquadratum sp1	103_1	d__Archaea;p__Halobacteriota;c__Halobacteria;o__Halobacteriales;f__Haloferacaceae;g__Haloquadratum;s__	74.33	0.21	ERZ24791821
D20_33_36_0020	Natronomonas sp6	94_1	d__Archaea;p__Halobacteriota;c__Halobacteria;o__Halobacteriales;f__Haloarculaceae;g__Natronomonas;s__	90.19	1.05	ERZ24791822
D20_33_36_0021	Halorubrum sp8	58_1	d__Archaea;p__Halobacteriota;c__Halobacteria;o__Halobacteriales;f__Haloferacaceae;g__Halorubrum;s__	76.48	2.06	ERZ24791823
D20_33_36_0022	Haloferacaceae sp1	43_1	d__Archaea;p__Halobacteriota;c__Halobacteria;o__Halobacteriales;f__Haloferacaceae;g__;s__	85.4	2.85	ERZ24791824
D20_33_36_0023	Salinibacter ruber	25_1	d__Bacteria;p__Bacteroidota;c__Rhodothermia;o__Rhodothermales;f__Salinibacteraceae;g__Salinibacter;s__Salinibacter_ruber	53.33	0.18	ERZ24791825
D20_33_36_0024	Halobellus sp1	45_1	d__Archaea;p__Halobacteriota;c__Halobacteria;o__Halobacteriales;f__Haloferacaceae;g__Halobellus;s__	55.88	0.93	ERZ24791826
D20_33_36_0025	Haloglomus irregulare	100_1	d__Archaea;p__Halobacteriota;c__Halobacteria;o__Halobacteriales;f__Haloarculaceae;g__Haloglomus;s__Haloglomus_irregulare	91.36	0.2	ERZ24791827
D20_330_36_0001	Haloquadratum walsbyi	104_1	d__Archaea;p__Halobacteriota;c__Halobacteria;o__Halobacteriales;f__Haloferacaceae;g__Haloquadratum;s__Haloquadratum_walsbyi	95.6	0.69	ERZ24791786
D20_330_36_0002	Natronomonas sp6	94_1	d__Archaea;p__Halobacteriota;c__Halobacteria;o__Halobacteriales;f__Haloarculaceae;g__Natronomonas;s__	92.24	1.61	ERZ24791787
D20_330_36_0003	A07HB70 sp2	68_1	d__Archaea;p__Halobacteriota;c__Halobacteria;o__Halobacteriales;f__Haloferacaceae;g__A07HB70;s__	64.02	0.05	ERZ24791788
D20_330_36_0004	Haloquadratum sp1	103_1	d__Archaea;p__Halobacteriota;c__Halobacteria;o__Halobacteriales;f__Haloferacaceae;g__Haloquadratum;s__	99.93	6.51	ERZ24791789
D20_330_36_0005	Halorubrum sp2	52_1	d__Archaea;p__Halobacteriota;c__Halobacteria;o__Halobacteriales;f__Haloferacaceae;g__Halorubrum;s__	74.66	8.76	ERZ24791790
D20_330_36_0006	Salinirussus sp1	95_1	d__Archaea;p__Halobacteriota;c__Halobacteria;o__Halobacteriales;f__Haloarculaceae;g__Salinirussus;s__	54.49	8.55	ERZ24791791
D20_330_36_0007	Halorubrum sp3	53_1	d__Archaea;p__Halobacteriota;c__Halobacteria;o__Halobacteriales;f__Haloferacaceae;g__Halorubrum;s__	57.98	0.49	ERZ24791792
D20_330_36_0008	Halonotius sp2	40_1	d__Archaea;p__Halobacteriota;c__Halobacteria;o__Halobacteriales;f__Haloferacaceae;g__Halonotius;s__	74.29	0.18	ERZ24791793
D20_331_20_0001	Haloquadratum sp1	103_1	d__Archaea;p__Halobacteriota;c__Halobacteria;o__Halobacteriales;f__Haloferacaceae;g__Haloquadratum;s__	74.35	0.36	ERZ24791794
D20_331_20_0002	Halorubrum sp2	52_1	d__Archaea;p__Halobacteriota;c__Halobacteria;o__Halobacteriales;f__Haloferacaceae;g__Halorubrum;s__	84.56	5.62	ERZ24791795
D20_331_20_0003	Natronomonas sp6	94_1	d__Archaea;p__Halobacteriota;c__Halobacteria;o__Halobacteriales;f__Haloarculaceae;g__Natronomonas;s__	93.52	1.02	ERZ24791796
D20_331_20_0004	Haloquadratum walsbyi	104_1	d__Archaea;p__Halobacteriota;c__Halobacteria;o__Halobacteriales;f__Haloferacaceae;g__Haloquadratum;s__Haloquadratum_walsbyi	88.36	0.24	ERZ24791797
D20_331_20_0005	Salinirussus sp1	95_1	d__Archaea;p__Halobacteriota;c__Halobacteria;o__Halobacteriales;f__Haloarculaceae;g__Salinirussus;s__	61.58	0.5	ERZ24791798
D20_331_20_0006	Halorubrum sp3	53_1	d__Archaea;p__Halobacteriota;c__Halobacteria;o__Halobacteriales;f__Haloferacaceae;g__Halorubrum;s__	68.68	0.14	ERZ24791799
D20_331_20_0007	Halonotius sp2	40_1	d__Archaea;p__Halobacteriota;c__Halobacteria;o__Halobacteriales;f__Haloferacaceae;g__Halonotius;s__	74.57	0.12	ERZ24791800
D20_331_20_0008	CAILMK01 sp2	117_1	d__Bacteria;p__Bacteroidota;c__Bacteroidia;o__CAILMK01;f__;g__;s__	88.49	1.32	ERZ24791801
D20_331_20_0009	A07HB70 sp2	68_1	d__Archaea;p__Halobacteriota;c__Halobacteria;o__Halobacteriales;f__Haloferacaceae;g__A07HB70;s__	86.52	1.06	ERZ24791802
D20_34_20_0001	Haloquadratum walsbyi	104_1	d__Archaea;p__Halobacteriota;c__Halobacteria;o__Halobacteriales;f__Haloferacaceae;g__Haloquadratum;s__Haloquadratum_walsbyi	83.18	1.18	ERZ24791828
D20_34_20_0002	Natronomonas sp3	90_1	d__Archaea;p__Halobacteriota;c__Halobacteria;o__Halobacteriales;f__Haloarculaceae;g__Natronomonas;s__	59.12	7.29	ERZ24791829
D20_34_20_0003	Halobellus sp1	45_1	d__Archaea;p__Halobacteriota;c__Halobacteria;o__Halobacteriales;f__Haloferacaceae;g__Halobellus;s__	70.33	2.2	ERZ24791830
D20_34_20_0004	Salinibacter sp7	27_1	d__Bacteria;p__Bacteroidota;c__Rhodothermia;o__Rhodothermales;f__Salinibacteraceae;g__Salinibacter;s__	60.68	4.11	ERZ24791831
D20_34_20_0005	CBA1134 sp009184545	88_1	d__Archaea;p__Halobacteriota;c__Halobacteria;o__Halobacteriales;f__Haloarculaceae;g__CBA1134;s__CBA1134_sp009184545	83.55	2.69	ERZ24791832
D20_34_20_0006	Halorubrum sp4	54_1	d__Archaea;p__Halobacteriota;c__Halobacteria;o__Halobacteriales;f__Haloferacaceae;g__Halorubrum;s__	60.09	3.25	ERZ24791833
D20_34_20_0007	Natronomonas sp6	94_1	d__Archaea;p__Halobacteriota;c__Halobacteria;o__Halobacteriales;f__Haloarculaceae;g__Natronomonas;s__	92.96	1.72	ERZ24791834
D20_34_20_0008	Salinibacteraceae sp1	22_1	d__Bacteria;p__Bacteroidota;c__Rhodothermia;o__Rhodothermales;f__Salinibacteraceae;g__;s__	87.53	0.96	ERZ24791835
D20_34_20_0009	Haloplanus salinus	62_1	d__Archaea;p__Halobacteriota;c__Halobacteria;o__Halobacteriales;f__Haloferacaceae;g__Haloplanus;s__Haloplanus_salinus	89.53	2.68	ERZ24791836
D20_34_20_0010	Nanosalina sp1	108_1	d__Archaea;p__Nanohaloarchaeota;c__Nanosalinia;o__Nanosalinales;f__Nanosalinaceae;g__Nanosalina;s__	93.4	1.35	ERZ24791837
D20_34_20_0011	Halorientalis sp2	85_1	d__Archaea;p__Halobacteriota;c__Halobacteria;o__Halobacteriales;f__Haloarculaceae;g__Halorientalis;s__	95.58	3.91	ERZ24791838
D20_34_20_0012	A07HB70 sp2	68_1	d__Archaea;p__Halobacteriota;c__Halobacteria;o__Halobacteriales;f__Haloferacaceae;g__A07HB70;s__	92.36	3.47	ERZ24791839
D20_34_20_0013	Natronomonas sp4	91_1	d__Archaea;p__Halobacteriota;c__Halobacteria;o__Halobacteriales;f__Haloarculaceae;g__Natronomonas;s__	99.22	4.23	ERZ24791840
D20_34_20_0014	Halorubrum sp2	52_1	d__Archaea;p__Halobacteriota;c__Halobacteria;o__Halobacteriales;f__Haloferacaceae;g__Halorubrum;s__	66.09	0.1	ERZ24791841
D20_34_20_0015	B1-Br10-U2g21 sp2	114_1	d__Archaea;p__Nanohaloarchaeota;c__Nanosalinia;o__Nanosalinales;f__Nanosalinaceae;g__B1-Br10-U2g21;s__	50.05	0.02	ERZ24791842
D20_34_20_0016	Halorientalis sp1	82_1	d__Archaea;p__Halobacteriota;c__Halobacteria;o__Halobacteriales;f__Haloarculaceae;g__Halorientalis;s__	56.54	8.62	ERZ24791843
D20_34_20_0017	CAILMK01 sp2	117_1	d__Bacteria;p__Bacteroidota;c__Bacteroidia;o__CAILMK01;f__JACPUW01;g__;s__	98.44	0.12	ERZ24791844
D20_34_20_0018	Haloferacaceae sp1	43_1	d__Archaea;p__Halobacteriota;c__Halobacteria;o__Halobacteriales;f__Haloferacaceae;g__;s__	79.71	1.39	ERZ24791845
D20_34_20_0019	Haloquadratum sp1	103_1	d__Archaea;p__Halobacteriota;c__Halobacteria;o__Halobacteriales;f__Haloferacaceae;g__Haloquadratum;s__	73.61	0.39	ERZ24791846
D20_34_20_0020	QS-5-70-15 sp1	35_1	d__Archaea;p__Halobacteriota;c__Halobacteria;o__Halobacteriales;f__Haloarculaceae;g__QS-5-70-15;s__	80.89	0	ERZ24791847
D20_34_20_0021	Haloplanus sp1	61_1	d__Archaea;p__Halobacteriota;c__Halobacteria;o__Halobacteriales;f__Haloferacaceae;g__Haloplanus;s__	72.71	0.48	ERZ24791848
D20_34_20_0022	Saliniarchaeum sp1	44_1	d__Archaea;p__Halobacteriota;c__Halobacteria;o__Halobacteriales;f__Salinarchaeaceae;g__Salinarchaeum;s__	97.94	0.7	ERZ24791849
D20_34_20_0023	Haloglomus sp1	98_1	d__Archaea;p__Halobacteriota;c__Halobacteria;o__Halobacteriales;f__Haloarculaceae;g__Haloglomus;s__	76.64	6.26	ERZ24791850
D20_34_20_0024	Salinibacter ruber	25_1	d__Bacteria;p__Bacteroidota;c__Rhodothermia;o__Rhodothermales;f__Salinibacteraceae;g__Salinibacter;s__Salinibacter_ruber	56.34	0.91	ERZ24791851
D20_34_20_0025	Halorubrum sp8	58_1	d__Archaea;p__Halobacteriota;c__Halobacteria;o__Halobacteriales;f__Haloferacaceae;g__Halorubrum;s__	78.61	5.22	ERZ24791852
D20_34_20_0026	Halorubrum sp3	53_1	d__Archaea;p__Halobacteriota;c__Halobacteria;o__Halobacteriales;f__Haloferacaceae;g__Halorubrum;s__	70.92	1.87	ERZ24791853
D20_34_20_0027	Haloglomus irregulare	100_1	d__Archaea;p__Halobacteriota;c__Halobacteria;o__Halobacteriales;f__Haloarculaceae;g__Haloglomus;s__Haloglomus_irregulare	94.04	0.14	ERZ24791854
D20_34_20_0028	Salinibacter sp6	26_1	d__Bacteria;p__Bacteroidota;c__Rhodothermia;o__Rhodothermales;f__Salinibacteraceae;g__Salinibacter;s__	75.24	2.4	ERZ24791855
D20_347_25_0001	Haloquadratum walsbyi	104_1	d__Archaea;p__Halobacteriota;c__Halobacteria;o__Halobacteriales;f__Haloferacaceae;g__Haloquadratum;s__Haloquadratum_walsbyi	95.2	1.1	ERZ24791856
D20_347_25_0002	Salinirussus sp1	95_1	d__Archaea;p__Halobacteriota;c__Halobacteria;o__Halobacteriales;f__Haloarculaceae;g__Salinirussus;s__	77.5	0.82	ERZ24791857
D20_347_25_0003	Halorubrum sp8	58_1	d__Archaea;p__Halobacteriota;c__Halobacteria;o__Halobacteriales;f__Haloferacaceae;g__Halorubrum;s__	60.63	0.38	ERZ24791858
D20_347_25_0004	A07HB70 sp2	68_1	d__Archaea;p__Halobacteriota;c__Halobacteria;o__Halobacteriales;f__Haloferacaceae;g__A07HB70;s__	89.3	0.18	ERZ24791859
D20_347_25_0005	Haloquadratum sp1	103_1	d__Archaea;p__Halobacteriota;c__Halobacteria;o__Halobacteriales;f__Haloferacaceae;g__Haloquadratum;s__	74.68	0.29	ERZ24791860
D20_347_25_0006	Halonotius sp2	40_1	d__Archaea;p__Halobacteriota;c__Halobacteria;o__Halobacteriales;f__Haloferacaceae;g__Halonotius;s__	72.24	0.05	ERZ24791861
D20_347_25_0007	Natronomonas sp6	94_1	d__Archaea;p__Halobacteriota;c__Halobacteria;o__Halobacteriales;f__Haloarculaceae;g__Natronomonas;s__	94.31	5.12	ERZ24791862
D20_347_25_0008	Haloglomus irregulare	100_1	d__Archaea;p__Halobacteriota;c__Halobacteria;o__Halobacteriales;f__Haloarculaceae;g__Haloglomus;s__Haloglomus_irregulare	60.14	0.73	ERZ24791863
D20_347_25_0009	Haloplanus sp1	61_1	d__Archaea;p__Halobacteriota;c__Halobacteria;o__Halobacteriales;f__Haloferacaceae;g__Haloplanus;s__	60	4.43	ERZ24791864
D20_357_30_0001	Natronomonas sp4	91_1	d__Archaea;p__Halobacteriota;c__Halobacteria;o__Halobacteriales;f__Haloarculaceae;g__Natronomonas;s__	56.5	6.58	ERZ24791865
D20_357_30_0002	Haloplanus sp1	61_1	d__Archaea;p__Halobacteriota;c__Halobacteria;o__Halobacteriales;f__Haloferacaceae;g__Haloplanus;s__	55.2	3.72	ERZ24791866
D20_357_30_0003	Haloquadratum sp2	105_1	d__Archaea;p__Halobacteriota;c__Halobacteria;o__Halobacteriales;f__Haloferacaceae;g__Haloquadratum;s__Haloquadratum_walsbyi_A	56.51	0.63	ERZ24791867
D20_357_30_0004	Haloquadratum sp1	103_1	d__Archaea;p__Halobacteriota;c__Halobacteria;o__Halobacteriales;f__Haloferacaceae;g__Haloquadratum;s__	75.24	0.16	ERZ24791868
D20_357_30_0005	Halorubrum sp8	58_1	d__Archaea;p__Halobacteriota;c__Halobacteria;o__Halobacteriales;f__Haloferacaceae;g__Halorubrum;s__	77.82	8.39	ERZ24791869
D20_357_30_0006	Halorubrum sp2	52_1	d__Archaea;p__Halobacteriota;c__Halobacteria;o__Halobacteriales;f__Haloferacaceae;g__Halorubrum;s__	77.99	5.74	ERZ24791870
D20_357_30_0007	Haloquadratum walsbyi	104_1	d__Archaea;p__Halobacteriota;c__Halobacteria;o__Halobacteriales;f__Haloferacaceae;g__Haloquadratum;s__Haloquadratum_walsbyi	87.42	0.48	ERZ24791871
D20_357_30_0008	Halorubrum sp3	53_1	d__Archaea;p__Halobacteriota;c__Halobacteria;o__Halobacteriales;f__Haloferacaceae;g__Halorubrum;s__	69.83	0.72	ERZ24791872
D20_357_30_0009	A07HB70 sp2	68_1	d__Archaea;p__Halobacteriota;c__Halobacteria;o__Halobacteriales;f__Haloferacaceae;g__A07HB70;s__	85.3	0.11	ERZ24791873
D20_357_30_0010	Salinirussus sp1	95_1	d__Archaea;p__Halobacteriota;c__Halobacteria;o__Halobacteriales;f__Haloarculaceae;g__Salinirussus;s__	76.71	3.25	ERZ24791874
D20_357_30_0011	Haloglomus irregulare	100_1	d__Archaea;p__Halobacteriota;c__Halobacteria;o__Halobacteriales;f__Haloarculaceae;g__Haloglomus;s__Haloglomus_irregulare	60.76	5.58	ERZ24791875
D20_357_30_0012	Halonotius sp2	40_1	d__Archaea;p__Halobacteriota;c__Halobacteria;o__Halobacteriales;f__Haloferacaceae;g__Halonotius;s__	72.08	0.01	ERZ24791876
D20_36_21_0001	Salinibacter sp7	27_1	d__Bacteria;p__Bacteroidota;c__Rhodothermia;o__Rhodothermales;f__Salinibacteraceae;g__Salinibacter;s__	65.57	7.11	ERZ24791877
D20_36_21_0002	Halobellus sp1	45_1	d__Archaea;p__Halobacteriota;c__Halobacteria;o__Halobacteriales;f__Haloferacaceae;g__Halobellus;s__	76.93	3.33	ERZ24791878
D20_36_21_0003	Haloplanus salinus	62_1	d__Archaea;p__Halobacteriota;c__Halobacteria;o__Halobacteriales;f__Haloferacaceae;g__Haloplanus;s__Haloplanus_salinus	88.26	6.41	ERZ24791879
D20_36_21_0004	Halonotius sp2	40_1	d__Archaea;p__Halobacteriota;c__Halobacteria;o__Halobacteriales;f__Haloferacaceae;g__Halonotius;s__	55.65	5.37	ERZ24791880
D20_36_21_0005	Salinibacteraceae sp1	22_1	d__Bacteria;p__Bacteroidota;c__Rhodothermia;o__Rhodothermales;f__Salinibacteraceae;g__;s__	88.37	0.78	ERZ24791881
D20_36_21_0006	Halorubrum sp4	54_1	d__Archaea;p__Halobacteriota;c__Halobacteria;o__Halobacteriales;f__Haloferacaceae;g__Halorubrum;s__	75.49	8.85	ERZ24791882
D20_36_21_0007	Halorubrum sp1	51_1	d__Archaea;p__Halobacteriota;c__Halobacteria;o__Halobacteriales;f__Haloferacaceae;g__Halorubrum;s__	50.12	1.9	ERZ24791883
D20_36_21_0008	Nanosalina sp1	108_1	d__Archaea;p__Nanohaloarchaeota;c__Nanosalinia;o__Nanosalinales;f__Nanosalinaceae;g__Nanosalina;s__	93.74	1.89	ERZ24791884
D20_36_21_0009	Haloplanus sp1	61_1	d__Archaea;p__Halobacteriota;c__Halobacteria;o__Halobacteriales;f__Haloferacaceae;g__Haloplanus;s__	94.8	2.99	ERZ24791885
D20_36_21_0010	Haloferacaceae sp1	43_1	d__Archaea;p__Halobacteriota;c__Halobacteria;o__Halobacteriales;f__Haloferacaceae;g__;s__	86.22	1.73	ERZ24791886
D20_36_21_0011	Haloquadratum walsbyi	104_1	d__Archaea;p__Halobacteriota;c__Halobacteria;o__Halobacteriales;f__Haloferacaceae;g__Haloquadratum;s__Haloquadratum_walsbyi	90.56	0.69	ERZ24791887
D20_36_21_0012	Halorubrum sp2	52_1	d__Archaea;p__Halobacteriota;c__Halobacteria;o__Halobacteriales;f__Haloferacaceae;g__Halorubrum;s__	61.59	0.01	ERZ24791888
D20_36_21_0013	Salinibacter sp6	26_1	d__Bacteria;p__Bacteroidota;c__Rhodothermia;o__Rhodothermales;f__Salinibacteraceae;g__Salinibacter;s__	67.91	0.97	ERZ24791889
D20_36_21_0014	Haloglomus irregulare	100_1	d__Archaea;p__Halobacteriota;c__Halobacteria;o__Halobacteriales;f__Haloarculaceae;g__Haloglomus;s__Haloglomus_irregulare	94.01	0.81	ERZ24791890
D20_36_21_0015	Haloquadratum sp1	103_1	d__Archaea;p__Halobacteriota;c__Halobacteria;o__Halobacteriales;f__Haloferacaceae;g__Haloquadratum;s__	71.85	0.13	ERZ24791891
D20_36_21_0016	Halorientalis sp2	85_1	d__Archaea;p__Halobacteriota;c__Halobacteria;o__Halobacteriales;f__Haloarculaceae;g__Halorientalis;s__	94.46	2.2	ERZ24791892
D20_36_21_0017	Saliniarchaeum sp1	44_1	d__Archaea;p__Halobacteriota;c__Halobacteria;o__Halobacteriales;f__Salinarchaeaceae;g__Salinarchaeum;s__	80.68	0.63	ERZ24791893
D20_36_21_0018	A07HB70 sp2	68_1	d__Archaea;p__Halobacteriota;c__Halobacteria;o__Halobacteriales;f__Haloferacaceae;g__A07HB70;s__	84.43	0.34	ERZ24791894
D20_36_21_0019	Natronomonas sp4	91_1	d__Archaea;p__Halobacteriota;c__Halobacteria;o__Halobacteriales;f__Haloarculaceae;g__Natronomonas;s__	93.8	4.16	ERZ24791895
D20_36_21_0020	CBA1134 sp009184545	88_1	d__Archaea;p__Halobacteriota;c__Halobacteria;o__Halobacteriales;f__Haloarculaceae;g__CBA1134;s__CBA1134_sp009184545	82.03	1.84	ERZ24791896
D20_36_21_0021	Natronomonas sp6	94_1	d__Archaea;p__Halobacteriota;c__Halobacteria;o__Halobacteriales;f__Haloarculaceae;g__Natronomonas;s__	92.8	0.98	ERZ24791897
D20_36_21_0022	Halorubrum sp3	53_1	d__Archaea;p__Halobacteriota;c__Halobacteria;o__Halobacteriales;f__Haloferacaceae;g__Halorubrum;s__	71.58	4.64	ERZ24791898
D20_36_21_0023	Halorubrum sp8	58_1	d__Archaea;p__Halobacteriota;c__Halobacteria;o__Halobacteriales;f__Haloferacaceae;g__Halorubrum;s__	73.12	4.44	ERZ24791899
D20_36_21_0024	Haloglomus sp1	98_1	d__Archaea;p__Halobacteriota;c__Halobacteria;o__Halobacteriales;f__Haloarculaceae;g__Haloglomus;s__	79.4	5.91	ERZ24791900
D20_36_21_0025	QS-5-70-15 sp1	35_1	d__Archaea;p__Halobacteriota;c__Halobacteria;o__Halobacteriales;f__Haloarculaceae;g__QS-5-70-15;s__	80.34	0.2	ERZ24791901
D20_36_21_0026	JAHENH01 sp2	34_1	d__Archaea;p__Halobacteriota;c__Halobacteria;o__JAHENH01;f__;g__;s__	67.66	0.42	ERZ24791902
D20_36_21_0027	CAILMK01 sp2	117_1	d__Bacteria;p__Bacteroidota;c__Bacteroidia;o__CAILMK01;f__JACPUW01;g__;s__	98.42	0.12	ERZ24791903
D20_366_36_0001	Haloquadratum sp2	105_1	d__Archaea;p__Halobacteriota;c__Halobacteria;o__Halobacteriales;f__Haloferacaceae;g__Haloquadratum;s__Haloquadratum_walsbyi_A	58.67	0.76	ERZ24791904
D20_366_36_0002	Natronomonas sp4	91_1	d__Archaea;p__Halobacteriota;c__Halobacteria;o__Halobacteriales;f__Haloarculaceae;g__Natronomonas;s__	65.22	5.46	ERZ24791905
D20_366_36_0003	Salinirussus sp1	95_1	d__Archaea;p__Halobacteriota;c__Halobacteria;o__Halobacteriales;f__Haloarculaceae;g__Salinirussus;s__	82.24	1.3	ERZ24791906
D20_366_36_0004	Haloquadratum walsbyi	104_1	d__Archaea;p__Halobacteriota;c__Halobacteria;o__Halobacteriales;f__Haloferacaceae;g__Haloquadratum;s__Haloquadratum_walsbyi	88.03	0.29	ERZ24791907
D20_366_36_0005	A07HB70 sp2	68_1	d__Archaea;p__Halobacteriota;c__Halobacteria;o__Halobacteriales;f__Haloferacaceae;g__A07HB70;s__	89.26	0.34	ERZ24791908
D20_366_36_0006	Haloquadratum sp1	103_1	d__Archaea;p__Halobacteriota;c__Halobacteria;o__Halobacteriales;f__Haloferacaceae;g__Haloquadratum;s__	74.76	0.22	ERZ24791909
D20_366_36_0007	Haloglomus irregulare	100_1	d__Archaea;p__Halobacteriota;c__Halobacteria;o__Halobacteriales;f__Haloarculaceae;g__Haloglomus;s__Haloglomus_irregulare	78.25	1.65	ERZ24791910
D20_366_36_0008	Natronomonas sp6	94_1	d__Archaea;p__Halobacteriota;c__Halobacteria;o__Halobacteriales;f__Haloarculaceae;g__Natronomonas;s__	88.45	5.52	ERZ24791911
D20_366_36_0009	Halonotius sp2	40_1	d__Archaea;p__Halobacteriota;c__Halobacteria;o__Halobacteriales;f__Haloferacaceae;g__Halonotius;s__	73.47	0.05	ERZ24791912
D20_367_20_0001	Haloglomus irregulare	100_1	d__Archaea;p__Halobacteriota;c__Halobacteria;o__Halobacteriales;f__Haloarculaceae;g__Haloglomus;s__Haloglomus_irregulare	74.97	7.11	ERZ24791913
D20_367_20_0002	Haloquadratum sp2	105_1	d__Archaea;p__Halobacteriota;c__Halobacteria;o__Halobacteriales;f__Haloferacaceae;g__Haloquadratum;s__Haloquadratum_walsbyi_A	52.16	0.44	ERZ24791914
D20_367_20_0003	Haloquadratum sp1	103_1	d__Archaea;p__Halobacteriota;c__Halobacteria;o__Halobacteriales;f__Haloferacaceae;g__Haloquadratum;s__	73.63	0.29	ERZ24791915
D20_367_20_0004	Salinirussus sp1	95_1	d__Archaea;p__Halobacteriota;c__Halobacteria;o__Halobacteriales;f__Haloarculaceae;g__Salinirussus;s__	83.78	3.89	ERZ24791916
D20_367_20_0005	Halorubrum sp10	58_3	d__Archaea;p__Halobacteriota;c__Halobacteria;o__Halobacteriales;f__Haloferacaceae;g__Halorubrum;s__	52.65	4.26	ERZ24791917
D20_367_20_0006	Halorubrum sp8	58_1	d__Archaea;p__Halobacteriota;c__Halobacteria;o__Halobacteriales;f__Haloferacaceae;g__Halorubrum;s__	75.3	2.72	ERZ24791918
D20_367_20_0007	Haloquadratum walsbyi	104_1	d__Archaea;p__Halobacteriota;c__Halobacteria;o__Halobacteriales;f__Haloferacaceae;g__Haloquadratum;s__Haloquadratum_walsbyi	88.33	0.37	ERZ24791919
D20_367_20_0008	Natronomonas sp6	94_1	d__Archaea;p__Halobacteriota;c__Halobacteria;o__Halobacteriales;f__Haloarculaceae;g__Natronomonas;s__	82.04	3.16	ERZ24791920
D20_367_20_0009	CAILMK01 sp2	117_1	d__Bacteria;p__Bacteroidota;c__Bacteroidia;o__CAILMK01;f__;g__;s__	98.33	0.13	ERZ24791921
D20_367_20_0010	Halonotius sp2	40_1	d__Archaea;p__Halobacteriota;c__Halobacteria;o__Halobacteriales;f__Haloferacaceae;g__Halonotius;s__	70.41	0.13	ERZ24791922
D20_367_20_0011	Halorubrum sp2	52_1	d__Archaea;p__Halobacteriota;c__Halobacteria;o__Halobacteriales;f__Haloferacaceae;g__Halorubrum;s__	80.43	1.13	ERZ24791923
D20_367_20_0012	A07HB70 sp2	68_1	d__Archaea;p__Halobacteriota;c__Halobacteria;o__Halobacteriales;f__Haloferacaceae;g__A07HB70;s__	86.23	0.28	ERZ24791924
D20_367_20_0013	Halorubrum sp3	53_1	d__Archaea;p__Halobacteriota;c__Halobacteria;o__Halobacteriales;f__Haloferacaceae;g__Halorubrum;s__	66.86	0.27	ERZ24791925
D20_375_25_0001	Salinirussus sp1	95_1	d__Archaea;p__Halobacteriota;c__Halobacteria;o__Halobacteriales;f__Haloarculaceae;g__Salinirussus;s__	85.58	1.25	ERZ24791926
D20_375_25_0002	Haloglomus irregulare	100_1	d__Archaea;p__Halobacteriota;c__Halobacteria;o__Halobacteriales;f__Haloarculaceae;g__Haloglomus;s__Haloglomus_irregulare	84.71	2.15	ERZ24791927
D20_375_25_0003	Natronomonas sp6	94_1	d__Archaea;p__Halobacteriota;c__Halobacteria;o__Halobacteriales;f__Haloarculaceae;g__Natronomonas;s__	97.93	1.3	ERZ24791928
D20_375_25_0004	Haloquadratum walsbyi	104_1	d__Archaea;p__Halobacteriota;c__Halobacteria;o__Halobacteriales;f__Haloferacaceae;g__Haloquadratum;s__Haloquadratum_walsbyi	87.86	0.37	ERZ24791929
D20_375_25_0005	Halorubrum sp2	52_1	d__Archaea;p__Halobacteriota;c__Halobacteria;o__Halobacteriales;f__Haloferacaceae;g__Halorubrum;s__	71.13	5.84	ERZ24791930
D20_375_25_0006	Halorubrum sp3	53_1	d__Archaea;p__Halobacteriota;c__Halobacteria;o__Halobacteriales;f__Haloferacaceae;g__Halorubrum;s__	51.63	4.99	ERZ24791931
D20_375_25_0007	Halonotius sp2	40_1	d__Archaea;p__Halobacteriota;c__Halobacteria;o__Halobacteriales;f__Haloferacaceae;g__Halonotius;s__	69.37	0.32	ERZ24791932
D20_375_25_0008	A07HB70 sp2	68_1	d__Archaea;p__Halobacteriota;c__Halobacteria;o__Halobacteriales;f__Haloferacaceae;g__A07HB70;s__	84.98	0.18	ERZ24791933
D20_375_25_0009	Natronomonas sp4	91_1	d__Archaea;p__Halobacteriota;c__Halobacteria;o__Halobacteriales;f__Haloarculaceae;g__Natronomonas;s__	81.05	3.68	ERZ24791934
D20_375_25_0010	Haloquadratum sp2	105_1	d__Archaea;p__Halobacteriota;c__Halobacteria;o__Halobacteriales;f__Haloferacaceae;g__Haloquadratum;s__Haloquadratum_walsbyi_A	51.63	2.66	ERZ24791935
D20_375_25_0011	Haloquadratum sp1	103_1	d__Archaea;p__Halobacteriota;c__Halobacteria;o__Halobacteriales;f__Haloferacaceae;g__Haloquadratum;s__	73.93	0.26	ERZ24791936
D20_392_36_0001	Haloquadratum sp2	105_1	d__Archaea;p__Halobacteriota;c__Halobacteria;o__Halobacteriales;f__Haloferacaceae;g__Haloquadratum;s__Haloquadratum_walsbyi_A	63.88	0.72	ERZ24791937
D20_392_36_0002	Salinirussus sp1	95_1	d__Archaea;p__Halobacteriota;c__Halobacteria;o__Halobacteriales;f__Haloarculaceae;g__Salinirussus;s__	79.16	2.01	ERZ24791938
D20_392_36_0003	Haloquadratum walsbyi	104_1	d__Archaea;p__Halobacteriota;c__Halobacteria;o__Halobacteriales;f__Haloferacaceae;g__Haloquadratum;s__Haloquadratum_walsbyi	92.61	0.12	ERZ24791939
D20_392_36_0004	Halonotius pteroides	42_1	d__Archaea;p__Halobacteriota;c__Halobacteria;o__Halobacteriales;f__Haloferacaceae;g__Halonotius;s__Halonotius_pteroides	50.71	0.93	ERZ24791940
D20_392_36_0005	Haloglomus irregulare	100_1	d__Archaea;p__Halobacteriota;c__Halobacteria;o__Halobacteriales;f__Haloarculaceae;g__Haloglomus;s__Haloglomus_irregulare	91.15	2.51	ERZ24791941
D20_392_36_0006	Halonotius sp2	40_1	d__Archaea;p__Halobacteriota;c__Halobacteria;o__Halobacteriales;f__Haloferacaceae;g__Halonotius;s__	64.96	0.73	ERZ24791942
D20_392_36_0007	Haloquadratum sp1	103_1	d__Archaea;p__Halobacteriota;c__Halobacteria;o__Halobacteriales;f__Haloferacaceae;g__Haloquadratum;s__	74.07	0.24	ERZ24791943
D20_392_36_0008	Halobellus sp1	45_1	d__Archaea;p__Halobacteriota;c__Halobacteria;o__Halobacteriales;f__Haloferacaceae;g__Halobellus;s__	72.5	6.74	ERZ24791944
D20_392_36_0009	A07HB70 sp2	68_1	d__Archaea;p__Halobacteriota;c__Halobacteria;o__Halobacteriales;f__Haloferacaceae;g__A07HB70;s__	92.96	1.1	ERZ24791945
D20_392_36_0010	Halorubrum sp8	58_1	d__Archaea;p__Halobacteriota;c__Halobacteria;o__Halobacteriales;f__Haloferacaceae;g__Halorubrum;s__	78.37	6.36	ERZ24791946
D20_392_36_0011	Haloplanus sp1	61_1	d__Archaea;p__Halobacteriota;c__Halobacteria;o__Halobacteriales;f__Haloferacaceae;g__Haloplanus;s__	70.69	1.36	ERZ24791947
D20_393_20_0001	Haloglomus irregulare	100_1	d__Archaea;p__Halobacteriota;c__Halobacteria;o__Halobacteriales;f__Haloarculaceae;g__Haloglomus;s__Haloglomus_irregulare	89.64	0.04	ERZ24791948
D20_393_20_0002	Haloquadratum sp2	105_1	d__Archaea;p__Halobacteriota;c__Halobacteria;o__Halobacteriales;f__Haloferacaceae;g__Haloquadratum;s__Haloquadratum_walsbyi_A	60.03	0.84	ERZ24791949
D20_393_20_0003	Halonotius sp2	40_1	d__Archaea;p__Halobacteriota;c__Halobacteria;o__Halobacteriales;f__Haloferacaceae;g__Halonotius;s__	71.36	0.19	ERZ24791950
D20_393_20_0004	Salinirussus sp1	95_1	d__Archaea;p__Halobacteriota;c__Halobacteria;o__Halobacteriales;f__Haloarculaceae;g__Salinirussus;s__	75.37	6	ERZ24791951
D20_393_20_0005	A07HB70 sp2	68_1	d__Archaea;p__Halobacteriota;c__Halobacteria;o__Halobacteriales;f__Haloferacaceae;g__A07HB70;s__	92.29	0.22	ERZ24791952
D20_393_20_0006	Halorubrum sp10	58_3	d__Archaea;p__Halobacteriota;c__Halobacteria;o__Halobacteriales;f__Haloferacaceae;g__Halorubrum;s__	51.98	1.65	ERZ24791953
D20_393_20_0007	Halorubrum sp8	58_1	d__Archaea;p__Halobacteriota;c__Halobacteria;o__Halobacteriales;f__Haloferacaceae;g__Halorubrum;s__	74.63	2.17	ERZ24791954
D20_393_20_0008	Haloquadratum walsbyi	104_1	d__Archaea;p__Halobacteriota;c__Halobacteria;o__Halobacteriales;f__Haloferacaceae;g__Haloquadratum;s__Haloquadratum_walsbyi	87.28	0.1	ERZ24791955
D20_393_20_0009	Halonotius pteroides	42_1	d__Archaea;p__Halobacteriota;c__Halobacteria;o__Halobacteriales;f__Haloferacaceae;g__Halonotius;s__Halonotius_pteroides	54.65	1.75	ERZ24791956
D20_393_20_0010	CAILMK01 sp2	117_1	d__Bacteria;p__Bacteroidota;c__Bacteroidia;o__CAILMK01;f__;g__;s__	97.69	1.16	ERZ24791957
D20_393_20_0011	Haloplanus sp1	61_1	d__Archaea;p__Halobacteriota;c__Halobacteria;o__Halobacteriales;f__Haloferacaceae;g__Haloplanus;s__	72.2	1.75	ERZ24791958
D20_393_20_0012	Haloquadratum sp1	103_1	d__Archaea;p__Halobacteriota;c__Halobacteria;o__Halobacteriales;f__Haloferacaceae;g__Haloquadratum;s__	75.35	0.23	ERZ24791959
D20_401_25_0001	Halorubrum sp2	52_1	d__Archaea;p__Halobacteriota;c__Halobacteria;o__Halobacteriales;f__Haloferacaceae;g__Halorubrum;s__	62.72	1.52	ERZ24791960
D20_401_25_0002	Haloquadratum sp2	105_1	d__Archaea;p__Halobacteriota;c__Halobacteria;o__Halobacteriales;f__Haloferacaceae;g__Haloquadratum;s__Haloquadratum_walsbyi_A	56.65	0.61	ERZ24791961
D20_401_25_0003	Halonotius sp2	40_1	d__Archaea;p__Halobacteriota;c__Halobacteria;o__Halobacteriales;f__Haloferacaceae;g__Halonotius;s__	67.63	1.27	ERZ24791962
D20_401_25_0004	Halobellus sp1	45_1	d__Archaea;p__Halobacteriota;c__Halobacteria;o__Halobacteriales;f__Haloferacaceae;g__Halobellus;s__	50.4	0.17	ERZ24791963
D20_401_25_0005	Haloquadratum sp1	103_1	d__Archaea;p__Halobacteriota;c__Halobacteria;o__Halobacteriales;f__Haloferacaceae;g__Haloquadratum;s__	74.8	0.37	ERZ24791964
D20_401_25_0006	A07HB70 sp2	68_1	d__Archaea;p__Halobacteriota;c__Halobacteria;o__Halobacteriales;f__Haloferacaceae;g__A07HB70;s__	87.08	0.02	ERZ24791965
D20_401_25_0007	Halonotius pteroides	42_1	d__Archaea;p__Halobacteriota;c__Halobacteria;o__Halobacteriales;f__Haloferacaceae;g__Halonotius;s__Halonotius_pteroides	53.69	0.51	ERZ24791966
D20_401_25_0008	Haloquadratum walsbyi	104_1	d__Archaea;p__Halobacteriota;c__Halobacteria;o__Halobacteriales;f__Haloferacaceae;g__Haloquadratum;s__Haloquadratum_walsbyi	87.99	0.5	ERZ24791967
D20_401_25_0009	Haloglomus irregulare	100_1	d__Archaea;p__Halobacteriota;c__Halobacteria;o__Halobacteriales;f__Haloarculaceae;g__Haloglomus;s__Haloglomus_irregulare	83.12	0.36	ERZ24791968
D20_401_25_0010	Salinirussus sp1	95_1	d__Archaea;p__Halobacteriota;c__Halobacteria;o__Halobacteriales;f__Haloarculaceae;g__Salinirussus;s__	65.29	2.93	ERZ24791969
D20_408_36_0001	Haloquadratum sp2	105_1	d__Archaea;p__Halobacteriota;c__Halobacteria;o__Halobacteriales;f__Haloferacaceae;g__Haloquadratum;s__Haloquadratum_walsbyi_A	62.23	0.95	ERZ24791970
D20_408_36_0002	Salinirussus sp1	95_1	d__Archaea;p__Halobacteriota;c__Halobacteria;o__Halobacteriales;f__Haloarculaceae;g__Salinirussus;s__	69.16	4.14	ERZ24791971
D20_408_36_0003	Salinibacter sp7	27_1	d__Bacteria;p__Bacteroidota;c__Rhodothermia;o__Rhodothermales;f__Salinibacteraceae;g__Salinibacter;s__	66.76	3.12	ERZ24791972
D20_408_36_0004	Haloquadratum sp1	103_1	d__Archaea;p__Halobacteriota;c__Halobacteria;o__Halobacteriales;f__Haloferacaceae;g__Haloquadratum;s__	74.03	0.28	ERZ24791973
D20_408_36_0005	Halonotius sp2	40_1	d__Archaea;p__Halobacteriota;c__Halobacteria;o__Halobacteriales;f__Haloferacaceae;g__Halonotius;s__	73.56	0.41	ERZ24791974
D20_408_36_0006	Halobellus sp3	47_1	d__Archaea;p__Halobacteriota;c__Halobacteria;o__Halobacteriales;f__Haloferacaceae;g__Halobellus;s__	57.72	6.06	ERZ24791975
D20_408_36_0007	Halorubrum sp8	58_1	d__Archaea;p__Halobacteriota;c__Halobacteria;o__Halobacteriales;f__Haloferacaceae;g__Halorubrum;s__	77.76	9.99	ERZ24791976
D20_408_36_0008	A07HB70 sp2	68_1	d__Archaea;p__Halobacteriota;c__Halobacteria;o__Halobacteriales;f__Haloferacaceae;g__A07HB70;s__	88.9	0.28	ERZ24791977
D20_408_36_0009	Halobellus sp1	45_1	d__Archaea;p__Halobacteriota;c__Halobacteria;o__Halobacteriales;f__Haloferacaceae;g__Halobellus;s__	72.95	7.22	ERZ24791978
D20_408_36_0010	Haloglomus irregulare	100_1	d__Archaea;p__Halobacteriota;c__Halobacteria;o__Halobacteriales;f__Haloarculaceae;g__Haloglomus;s__Haloglomus_irregulare	88.5	0.17	ERZ24791979
D20_408_36_0011	Haloquadratum walsbyi	104_1	d__Archaea;p__Halobacteriota;c__Halobacteria;o__Halobacteriales;f__Haloferacaceae;g__Haloquadratum;s__Haloquadratum_walsbyi	88.09	0.24	ERZ24791980
D20_408_36_0012	Halorubrum sp3	53_1	d__Archaea;p__Halobacteriota;c__Halobacteria;o__Halobacteriales;f__Haloferacaceae;g__Halorubrum;s__	56.3	4.51	ERZ24791981
D20_408_36_0013	Salinibacter sp6	26_1	d__Bacteria;p__Bacteroidota;c__Rhodothermia;o__Rhodothermales;f__Salinibacteraceae;g__Salinibacter;s__	53.86	9.41	ERZ24791982
D20_408_36_0014	Halonotius pteroides	42_1	d__Archaea;p__Halobacteriota;c__Halobacteria;o__Halobacteriales;f__Haloferacaceae;g__Halonotius;s__Halonotius_pteroides	53.94	0.63	ERZ24791983
D20_409_20_0001	Haloquadratum walsbyi	104_1	d__Archaea;p__Halobacteriota;c__Halobacteria;o__Halobacteriales;f__Haloferacaceae;g__Haloquadratum;s__Haloquadratum_walsbyi	94.76	1.57	ERZ24791984
D20_409_20_0002	Salinirussus sp1	95_1	d__Archaea;p__Halobacteriota;c__Halobacteria;o__Halobacteriales;f__Haloarculaceae;g__Salinirussus;s__	55.81	4.03	ERZ24791985
D20_409_20_0003	Haloglomus irregulare	100_1	d__Archaea;p__Halobacteriota;c__Halobacteria;o__Halobacteriales;f__Haloarculaceae;g__Haloglomus;s__Haloglomus_irregulare	88.08	0.48	ERZ24791986
D20_409_20_0004	Haloquadratum sp1	103_1	d__Archaea;p__Halobacteriota;c__Halobacteria;o__Halobacteriales;f__Haloferacaceae;g__Haloquadratum;s__	73.58	0.53	ERZ24791987
D20_409_20_0005	Halorubrum sp10	58_3	d__Archaea;p__Halobacteriota;c__Halobacteria;o__Halobacteriales;f__Haloferacaceae;g__Halorubrum;s__	55.59	3.81	ERZ24791988
D20_409_20_0006	Halorubrum sp8	58_1	d__Archaea;p__Halobacteriota;c__Halobacteria;o__Halobacteriales;f__Haloferacaceae;g__Halorubrum;s__	81.35	1.78	ERZ24791989
D20_409_20_0007	Halonotius sp2	40_1	d__Archaea;p__Halobacteriota;c__Halobacteria;o__Halobacteriales;f__Haloferacaceae;g__Halonotius;s__	67.93	0.25	ERZ24791990
D20_409_20_0008	Haloquadratum sp2	105_1	d__Archaea;p__Halobacteriota;c__Halobacteria;o__Halobacteriales;f__Haloferacaceae;g__Haloquadratum;s__Haloquadratum_walsbyi_A	55.55	0.88	ERZ24791991
D20_409_20_0009	CAILMK01 sp2	117_1	d__Bacteria;p__Bacteroidota;c__Bacteroidia;o__CAILMK01;f__;g__;s__	88.87	0.14	ERZ24791992
D20_409_20_0010	Halorubrum sp3	53_1	d__Archaea;p__Halobacteriota;c__Halobacteria;o__Halobacteriales;f__Haloferacaceae;g__Halorubrum;s__	58.29	0.63	ERZ24791993
D20_409_20_0011	Halonotius pteroides	42_1	d__Archaea;p__Halobacteriota;c__Halobacteria;o__Halobacteriales;f__Haloferacaceae;g__Halonotius;s__Halonotius_pteroides	57.79	0.31	ERZ24791994
D20_409_20_0012	Halorubrum sp2	52_1	d__Archaea;p__Halobacteriota;c__Halobacteria;o__Halobacteriales;f__Haloferacaceae;g__Halorubrum;s__	83.97	8.04	ERZ24791995
D20_409_20_0013	A07HB70 sp2	68_1	d__Archaea;p__Halobacteriota;c__Halobacteria;o__Halobacteriales;f__Haloferacaceae;g__A07HB70;s__	91.28	1.26	ERZ24791996
D20_416_25_0001	Salinibacter sp7	27_1	d__Bacteria;p__Bacteroidota;c__Rhodothermia;o__Rhodothermales;f__Salinibacteraceae;g__Salinibacter;s__	89.7	6.13	ERZ24791997
D20_416_25_0002	A07HB70 sp2	68_1	d__Archaea;p__Halobacteriota;c__Halobacteria;o__Halobacteriales;f__Haloferacaceae;g__A07HB70;s__	91.49	0.92	ERZ24791998
D20_416_25_0003	Haloquadratum sp2	105_1	d__Archaea;p__Halobacteriota;c__Halobacteria;o__Halobacteriales;f__Haloferacaceae;g__Haloquadratum;s__Haloquadratum_walsbyi_A	57.64	0.65	ERZ24791999
D20_416_25_0004	Salinirussus sp1	95_1	d__Archaea;p__Halobacteriota;c__Halobacteria;o__Halobacteriales;f__Haloarculaceae;g__Salinirussus;s__	55.45	1.25	ERZ24792000
D20_416_25_0005	Halonotius sp2	40_1	d__Archaea;p__Halobacteriota;c__Halobacteria;o__Halobacteriales;f__Haloferacaceae;g__Halonotius;s__	70.72	1.3	ERZ24792001
D20_416_25_0006	Haloquadratum walsbyi	104_1	d__Archaea;p__Halobacteriota;c__Halobacteria;o__Halobacteriales;f__Haloferacaceae;g__Haloquadratum;s__Haloquadratum_walsbyi	90.63	1.04	ERZ24792002
D20_416_25_0007	Halobellus sp1	45_1	d__Archaea;p__Halobacteriota;c__Halobacteria;o__Halobacteriales;f__Haloferacaceae;g__Halobellus;s__	57.53	0.61	ERZ24792003
D20_416_25_0008	CAILMK01 sp2	117_1	d__Bacteria;p__Bacteroidota;c__Bacteroidia;o__CAILMK01;f__;g__;s__	87.43	0.12	ERZ24792004
D20_416_25_0009	Halonotius pteroides	42_1	d__Archaea;p__Halobacteriota;c__Halobacteria;o__Halobacteriales;f__Haloferacaceae;g__Halonotius;s__Halonotius_pteroides	55.43	0.3	ERZ24792005
D20_416_25_0010	Haloquadratum sp1	103_1	d__Archaea;p__Halobacteriota;c__Halobacteria;o__Halobacteriales;f__Haloferacaceae;g__Haloquadratum;s__	73.62	0.23	ERZ24792006
D20_416_25_0011	Halorubrum sp3	53_1	d__Archaea;p__Halobacteriota;c__Halobacteria;o__Halobacteriales;f__Haloferacaceae;g__Halorubrum;s__	51.95	0.16	ERZ24792007
D20_416_25_0012	Haloglomus irregulare	100_1	d__Archaea;p__Halobacteriota;c__Halobacteria;o__Halobacteriales;f__Haloarculaceae;g__Haloglomus;s__Haloglomus_irregulare	94.96	3.6	ERZ24792008
D20_416_25_0013	Halobellus sp3	47_1	d__Archaea;p__Halobacteriota;c__Halobacteria;o__Halobacteriales;f__Haloferacaceae;g__Halobellus;s__	61.43	6.03	ERZ24792009
D20_416_25_0014	Salinibacter sp6	26_1	d__Bacteria;p__Bacteroidota;c__Rhodothermia;o__Rhodothermales;f__Salinibacteraceae;g__Salinibacter;s__	75.3	9.82	ERZ24792010
D20_432_36_0001	Salinibacter sp7	27_1	d__Bacteria;p__Bacteroidota;c__Rhodothermia;o__Rhodothermales;f__Salinibacteraceae;g__Salinibacter;s__	79.81	5.21	ERZ24792011
D20_432_36_0002	Haloquadratum sp2	105_1	d__Archaea;p__Halobacteriota;c__Halobacteria;o__Halobacteriales;f__Haloferacaceae;g__Haloquadratum;s__Haloquadratum_walsbyi_A	63.62	0.63	ERZ24792012
D20_432_36_0003	Halonotius sp2	40_1	d__Archaea;p__Halobacteriota;c__Halobacteria;o__Halobacteriales;f__Haloferacaceae;g__Halonotius;s__	71.04	1.19	ERZ24792013
D20_432_36_0004	Haloquadratum walsbyi	104_1	d__Archaea;p__Halobacteriota;c__Halobacteria;o__Halobacteriales;f__Haloferacaceae;g__Haloquadratum;s__Haloquadratum_walsbyi	83.85	0.31	ERZ24792014
D20_432_36_0005	A07HB70 sp2	68_1	d__Archaea;p__Halobacteriota;c__Halobacteria;o__Halobacteriales;f__Haloferacaceae;g__A07HB70;s__	86.5	2.14	ERZ24792015
D20_432_36_0006	Halobellus sp1	45_1	d__Archaea;p__Halobacteriota;c__Halobacteria;o__Halobacteriales;f__Haloferacaceae;g__Halobellus;s__	68.72	0.36	ERZ24792016
D20_432_36_0007	Haloquadratum sp1	103_1	d__Archaea;p__Halobacteriota;c__Halobacteria;o__Halobacteriales;f__Haloferacaceae;g__Haloquadratum;s__	99.63	4.99	ERZ24792017
D20_432_36_0008	Halorubrum sp2	52_1	d__Archaea;p__Halobacteriota;c__Halobacteria;o__Halobacteriales;f__Haloferacaceae;g__Halorubrum;s__	80.36	0.55	ERZ24792018
D20_432_36_0009	Halorubrum sp3	53_1	d__Archaea;p__Halobacteriota;c__Halobacteria;o__Halobacteriales;f__Haloferacaceae;g__Halorubrum;s__	69.49	0.47	ERZ24792019
D20_432_36_0010	Haloglomus irregulare	100_1	d__Archaea;p__Halobacteriota;c__Halobacteria;o__Halobacteriales;f__Haloarculaceae;g__Haloglomus;s__Haloglomus_irregulare	88.98	1.79	ERZ24792020
D20_432_36_0011	Halonotius pteroides	42_1	d__Archaea;p__Halobacteriota;c__Halobacteria;o__Halobacteriales;f__Haloferacaceae;g__Halonotius;s__Halonotius_pteroides	58.69	0.97	ERZ24792021
D20_432_36_0012	B1-Br10-U2g21 sp2	114_1	d__Archaea;p__Nanohaloarchaeota;c__Nanosalinia;o__Nanosalinales;f__Nanosalinaceae;g__B1-Br10-U2g21;s__	97.09	0.27	ERZ24792022
D20_433_20_0001	Haloquadratum sp1	103_1	d__Archaea;p__Halobacteriota;c__Halobacteria;o__Halobacteriales;f__Haloferacaceae;g__Haloquadratum;s__	73.12	0.44	ERZ24792023
D20_433_20_0002	Halobellus sp3	47_1	d__Archaea;p__Halobacteriota;c__Halobacteria;o__Halobacteriales;f__Haloferacaceae;g__Halobellus;s__	53.86	3.04	ERZ24792024
D20_433_20_0003	Salinibacter sp7	27_1	d__Bacteria;p__Bacteroidota;c__Rhodothermia;o__Rhodothermales;f__Salinibacteraceae;g__Salinibacter;s__	78.84	3.73	ERZ24792025
D20_433_20_0004	A07HB70 sp2	68_1	d__Archaea;p__Halobacteriota;c__Halobacteria;o__Halobacteriales;f__Haloferacaceae;g__A07HB70;s__	87.24	0.99	ERZ24792026
D20_433_20_0005	Haloglomus irregulare	100_1	d__Archaea;p__Halobacteriota;c__Halobacteria;o__Halobacteriales;f__Haloarculaceae;g__Haloglomus;s__Haloglomus_irregulare	86.77	0.39	ERZ24792027
D20_433_20_0006	Haloquadratum sp2	105_1	d__Archaea;p__Halobacteriota;c__Halobacteria;o__Halobacteriales;f__Haloferacaceae;g__Haloquadratum;s__Haloquadratum_walsbyi_A	64.4	1.6	ERZ24792028
D20_433_20_0007	Halonotius sp2	40_1	d__Archaea;p__Halobacteriota;c__Halobacteria;o__Halobacteriales;f__Haloferacaceae;g__Halonotius;s__	71.74	0.64	ERZ24792029
D20_433_20_0008	Haloquadratum walsbyi	104_1	d__Archaea;p__Halobacteriota;c__Halobacteria;o__Halobacteriales;f__Haloferacaceae;g__Haloquadratum;s__Haloquadratum_walsbyi	88.38	0.64	ERZ24792030
D20_433_20_0009	Halonotius pteroides	42_1	d__Archaea;p__Halobacteriota;c__Halobacteria;o__Halobacteriales;f__Haloferacaceae;g__Halonotius;s__Halonotius_pteroides	57.14	0.12	ERZ24792031
D20_433_20_0010	Salinibacter sp6	26_1	d__Bacteria;p__Bacteroidota;c__Rhodothermia;o__Rhodothermales;f__Salinibacteraceae;g__Salinibacter;s__	53.15	6.07	ERZ24792032
D20_433_20_0011	CAILMK01 sp2	117_1	d__Bacteria;p__Bacteroidota;c__Bacteroidia;o__CAILMK01;f__;g__;s__	77.13	0.11	ERZ24792033
D20_433_20_0012	Halobellus sp1	45_1	d__Archaea;p__Halobacteriota;c__Halobacteria;o__Halobacteriales;f__Haloferacaceae;g__Halobellus;s__	66.49	0.38	ERZ24792034
D20_433_20_0013	B1-Br10-U2g21 sp2	114_1	d__Archaea;p__Nanohaloarchaeota;c__Nanosalinia;o__Nanosalinales;f__Nanosalinaceae;g__B1-Br10-U2g21;s__	97.07	0.33	ERZ24792035
D20_433_20_0014	Halorubrum sp2	52_1	d__Archaea;p__Halobacteriota;c__Halobacteria;o__Halobacteriales;f__Haloferacaceae;g__Halorubrum;s__	85.84	0.19	ERZ24792036
D20_433_20_0015	Halorubrum sp3	53_1	d__Archaea;p__Halobacteriota;c__Halobacteria;o__Halobacteriales;f__Haloferacaceae;g__Halorubrum;s__	74.87	0.16	ERZ24792037
D20_433_20_0016	Salinirussus sp1	95_1	d__Archaea;p__Halobacteriota;c__Halobacteria;o__Halobacteriales;f__Haloarculaceae;g__Salinirussus;s__	52.47	0.64	ERZ24792038
D20_44_25_0001	Haloplanus salinus	62_1	d__Archaea;p__Halobacteriota;c__Halobacteria;o__Halobacteriales;f__Haloferacaceae;g__Haloplanus;s__Haloplanus_salinus	94.61	1.98	ERZ24792039
D20_44_25_0002	Salinibacteraceae sp1	22_1	d__Bacteria;p__Bacteroidota;c__Rhodothermia;o__Rhodothermales;f__Salinibacteraceae;g__;s__	90.76	1.35	ERZ24792040
D20_44_25_0003	Natronomonas sp4	91_1	d__Archaea;p__Halobacteriota;c__Halobacteria;o__Halobacteriales;f__Haloarculaceae;g__Natronomonas;s__	98.98	6.78	ERZ24792041
D20_44_25_0004	Halorientalis sp2	85_1	d__Archaea;p__Halobacteriota;c__Halobacteria;o__Halobacteriales;f__Haloarculaceae;g__Halorientalis;s__	93.98	1.3	ERZ24792042
D20_44_25_0005	Halobellus sp1	45_1	d__Archaea;p__Halobacteriota;c__Halobacteria;o__Halobacteriales;f__Haloferacaceae;g__Halobellus;s__	79.17	8.67	ERZ24792043
D20_44_25_0006	Halobellus sp3	47_1	d__Archaea;p__Halobacteriota;c__Halobacteria;o__Halobacteriales;f__Haloferacaceae;g__Halobellus;s__	58.86	3.69	ERZ24792044
D20_44_25_0007	Salinibacter sp7	27_1	d__Bacteria;p__Bacteroidota;c__Rhodothermia;o__Rhodothermales;f__Salinibacteraceae;g__Salinibacter;s__	80.54	1.84	ERZ24792045
D20_44_25_0008	A07HB70 sp2	68_1	d__Archaea;p__Halobacteriota;c__Halobacteria;o__Halobacteriales;f__Haloferacaceae;g__A07HB70;s__	89.67	1.03	ERZ24792046
D20_44_25_0009	Halonotius sp2	40_1	d__Archaea;p__Halobacteriota;c__Halobacteria;o__Halobacteriales;f__Haloferacaceae;g__Halonotius;s__	61.67	9.8	ERZ24792047
D20_44_25_0010	Haloplanus sp1	61_1	d__Archaea;p__Halobacteriota;c__Halobacteria;o__Halobacteriales;f__Haloferacaceae;g__Haloplanus;s__	93.01	3	ERZ24792048
D20_44_25_0011	Haloquadratum walsbyi	104_1	d__Archaea;p__Halobacteriota;c__Halobacteria;o__Halobacteriales;f__Haloferacaceae;g__Haloquadratum;s__Haloquadratum_walsbyi	87.82	0.58	ERZ24792049
D20_44_25_0012	QS-5-70-15 sp2	35_2	d__Archaea;p__Halobacteriota;c__Halobacteria;o__Halobacteriales;f__Haloarculaceae;g__QS-5-70-15;s__	57.35	8.32	ERZ24792050
D20_44_25_0013	CAILMK01 sp2	117_1	d__Bacteria;p__Bacteroidota;c__Bacteroidia;o__CAILMK01;f__JACPUW01;g__;s__	98.03	0.12	ERZ24792051
D20_44_25_0014	Saliniarchaeum sp1	44_1	d__Archaea;p__Halobacteriota;c__Halobacteria;o__Halobacteriales;f__Salinarchaeaceae;g__Salinarchaeum;s__	80.38	0.18	ERZ24792052
D20_44_25_0015	Halorubrum sp3	53_1	d__Archaea;p__Halobacteriota;c__Halobacteria;o__Halobacteriales;f__Haloferacaceae;g__Halorubrum;s__	71.12	1.43	ERZ24792053
D20_44_25_0016	QS-5-70-15 sp1	35_1	d__Archaea;p__Halobacteriota;c__Halobacteria;o__Halobacteriales;f__Haloarculaceae;g__QS-5-70-15;s__	82.03	0	ERZ24792054
D20_44_25_0017	CBA1134 sp009184545	88_1	d__Archaea;p__Halobacteriota;c__Halobacteria;o__Halobacteriales;f__Haloarculaceae;g__CBA1134;s__CBA1134_sp009184545	81.3	1.39	ERZ24792055
D20_44_25_0018	Haloquadratum sp1	103_1	d__Archaea;p__Halobacteriota;c__Halobacteria;o__Halobacteriales;f__Haloferacaceae;g__Haloquadratum;s__	74.17	0.15	ERZ24792056
D20_44_25_0019	Nanosalina sp1	108_1	d__Archaea;p__Nanohaloarchaeota;c__Nanosalinia;o__Nanosalinales;f__Nanosalinaceae;g__Nanosalina;s__	92.58	1.73	ERZ24792057
D20_44_25_0020	Halorubrum sp4	54_1	d__Archaea;p__Halobacteriota;c__Halobacteria;o__Halobacteriales;f__Haloferacaceae;g__Halorubrum;s__	59.68	0.37	ERZ24792058
D20_44_25_0021	Natronomonas sp3	90_1	d__Archaea;p__Halobacteriota;c__Halobacteria;o__Halobacteriales;f__Haloarculaceae;g__Natronomonas;s__	84.02	0.24	ERZ24792059
D20_44_25_0022	Haloferacaceae sp1	43_1	d__Archaea;p__Halobacteriota;c__Halobacteria;o__Halobacteriales;f__Haloferacaceae;g__A07HB70;s__	86.23	3.54	ERZ24792060
D20_44_25_0023	Salinibacter sp6	26_1	d__Bacteria;p__Bacteroidota;c__Rhodothermia;o__Rhodothermales;f__Salinibacteraceae;g__Salinibacter;s__	72.68	1.31	ERZ24792061
D20_44_25_0024	Halorubrum sp8	58_1	d__Archaea;p__Halobacteriota;c__Halobacteria;o__Halobacteriales;f__Haloferacaceae;g__Halorubrum;s__	75.84	1.8	ERZ24792062
D20_44_25_0025	Natronomonas sp6	94_1	d__Archaea;p__Halobacteriota;c__Halobacteria;o__Halobacteriales;f__Haloarculaceae;g__Natronomonas;s__	94.47	2.67	ERZ24792063
D20_44_25_0026	Haloglomus irregulare	100_1	d__Archaea;p__Halobacteriota;c__Halobacteria;o__Halobacteriales;f__Haloarculaceae;g__Haloglomus;s__Haloglomus_irregulare	93.77	0.17	ERZ24792064
D20_44_25_0027	JAHENH01 sp2	34_1	d__Archaea;p__Halobacteriota;c__Halobacteria;o__JAHENH01;f__;g__;s__	65.31	0	ERZ24792065
D20_44_25_0028	Salinibacter ruber	25_1	d__Bacteria;p__Bacteroidota;c__Rhodothermia;o__Rhodothermales;f__Salinibacteraceae;g__Salinibacter;s__Salinibacter_ruber	54.76	1.84	ERZ24792066
D20_44_25_0029	Halorubrum sp2	52_1	d__Archaea;p__Halobacteriota;c__Halobacteria;o__Halobacteriales;f__Haloferacaceae;g__Halorubrum;s__	63.65	0.01	ERZ24792067
D20_467_21_0001	Haloglomus irregulare	100_1	d__Archaea;p__Halobacteriota;c__Halobacteria;o__Halobacteriales;f__Haloarculaceae;g__Haloglomus;s__Haloglomus_irregulare	91.46	0.72	ERZ24792068
D20_467_21_0002	Salinibacter sp3	24_2	d__Bacteria;p__Bacteroidota;c__Rhodothermia;o__Rhodothermales;f__Salinibacteraceae;g__Salinibacter;s__	54.71	0.45	ERZ24792069
D20_467_21_0003	Salinirussus sp1	95_1	d__Archaea;p__Halobacteriota;c__Halobacteria;o__Halobacteriales;f__Haloarculaceae;g__Salinirussus;s__	85.12	0.15	ERZ24792070
D20_467_21_0004	Halonotius sp2	40_1	d__Archaea;p__Halobacteriota;c__Halobacteria;o__Halobacteriales;f__Haloferacaceae;g__Halonotius;s__	77.96	6.63	ERZ24792071
D20_467_21_0005	Salinibacter sp6	26_1	d__Bacteria;p__Bacteroidota;c__Rhodothermia;o__Rhodothermales;f__Salinibacteraceae;g__Salinibacter;s__	81.06	8.35	ERZ24792072
D20_467_21_0006	Haloquadratum walsbyi	104_1	d__Archaea;p__Halobacteriota;c__Halobacteria;o__Halobacteriales;f__Haloferacaceae;g__Haloquadratum;s__Haloquadratum_walsbyi	89.51	1.47	ERZ24792073
D20_467_21_0007	Halonotius pteroides	42_1	d__Archaea;p__Halobacteriota;c__Halobacteria;o__Halobacteriales;f__Haloferacaceae;g__Halonotius;s__Halonotius_pteroides	58.19	3.83	ERZ24792074
D20_467_21_0008	Natronomonas sp4	91_1	d__Archaea;p__Halobacteriota;c__Halobacteria;o__Halobacteriales;f__Haloarculaceae;g__Natronomonas;s__	68.05	9.08	ERZ24792075
D20_467_21_0009	Salinibaculum sp1	79_1	d__Archaea;p__Halobacteriota;c__Halobacteria;o__Halobacteriales;f__Haloarculaceae;g__Salinibaculum;s__	74.03	6.53	ERZ24792076
D20_467_21_0010	Haloquadratum sp1	103_1	d__Archaea;p__Halobacteriota;c__Halobacteria;o__Halobacteriales;f__Haloferacaceae;g__Haloquadratum;s__	74.06	0.18	ERZ24792077
D20_467_21_0011	A07HB70 sp2	68_1	d__Archaea;p__Halobacteriota;c__Halobacteria;o__Halobacteriales;f__Haloferacaceae;g__A07HB70;s__	89.61	0.05	ERZ24792078
D20_467_21_0012	Salinibacter sp7	27_1	d__Bacteria;p__Bacteroidota;c__Rhodothermia;o__Rhodothermales;f__Salinibacteraceae;g__Salinibacter;s__	56.78	0.47	ERZ24792079
D20_467_21_0013	Natronomonas sp6	94_1	d__Archaea;p__Halobacteriota;c__Halobacteria;o__Halobacteriales;f__Haloarculaceae;g__Natronomonas;s__	98.27	1.09	ERZ24792080
D20_467_21_0014	B1-Br10-U2g21 sp2	114_1	d__Archaea;p__Nanohaloarchaeota;c__Nanosalinia;o__Nanosalinales;f__Nanosalinaceae;g__B1-Br10-U2g21;s__	92.05	0.38	ERZ24792081
D20_467_21_0015	CAILMK01 sp2	117_1	d__Bacteria;p__Bacteroidota;c__Bacteroidia;o__CAILMK01;f__JACPUW01;g__;s__	74.78	1.49	ERZ24792082
D20_467_21_0016	Haloquadratum sp2	105_1	d__Archaea;p__Halobacteriota;c__Halobacteria;o__Halobacteriales;f__Haloferacaceae;g__Haloquadratum;s__Haloquadratum_walsbyi_A	61.26	0.4	ERZ24792083
D20_467_21_0017	Halorubrum sp4	54_1	d__Archaea;p__Halobacteriota;c__Halobacteria;o__Halobacteriales;f__Haloferacaceae;g__Halorubrum;s__	67.41	3.38	ERZ24792084
D20_467_21_0018	Halobellus sp1	45_1	d__Archaea;p__Halobacteriota;c__Halobacteria;o__Halobacteriales;f__Haloferacaceae;g__Halobellus;s__	57.09	0.13	ERZ24792085
D20_467_21_0019	Halorubrum sp3	53_1	d__Archaea;p__Halobacteriota;c__Halobacteria;o__Halobacteriales;f__Haloferacaceae;g__Halorubrum;s__	62.99	0.2	ERZ24792086
D20_467_21_0020	Halorubrum sp2	52_1	d__Archaea;p__Halobacteriota;c__Halobacteria;o__Halobacteriales;f__Haloferacaceae;g__Halorubrum;s__	67.11	0.1	ERZ24792087
D20_51_30_0001	Halorubrum sp1	51_1	d__Archaea;p__Halobacteriota;c__Halobacteria;o__Halobacteriales;f__Haloferacaceae;g__Halorubrum;s__	52.09	7.6	ERZ24792088
D20_51_30_0002	Halorubrum sp11	59_0	d__Archaea;p__Halobacteriota;c__Halobacteria;o__Halobacteriales;f__Haloferacaceae;g__Halorubrum;s__	NA	NA	ERZ24792089
D20_51_30_0003	Halonotius sp2	40_1	d__Archaea;p__Halobacteriota;c__Halobacteria;o__Halobacteriales;f__Haloferacaceae;g__Halonotius;s__	56.13	4.85	ERZ24792090
D20_51_30_0004	Salinibacter sp2	24_1	d__Bacteria;p__Bacteroidota;c__Rhodothermia;o__Rhodothermales;f__Salinibacteraceae;g__Salinibacter;s__	55.62	1.2	ERZ24792091
[truncated: 933 more rows]

## Sheet: Table S5
Supplementary Table S5: OPU 16S rRNA read abundances.
[truncated: 536 more rows]
[truncated: 89 more columns]

## Sheet: Table S6
Supplementary Table S6: Viral contig taxonomy and metadata extracted using genomad.
[truncated: 38,057 more rows]

[truncated: 5 more sheets: Table S7, Table S8, Table S9, Table S10, Table S11]
